# Supplementary material for: CRISPR-Cas9 screening reveals a distinct class of MHC-I binders with precise HLA-peptide recognition
Source: iScience. 2024 May 27;27(6):110120. doi: 10.1016/j.isci.2024.110120 (PMC11209011; doi:10.1016/j.isci.2024.110120)
Supplement: Table S1. Raw data from CRISPR-Cas9 activation and knockout screens for HLA class-I tetramer binding, related to Figure 1 and Figure 3 [file mmc2.xlsx]

## Sheet: Fig. 1B OE screen
gene	SigmaFC	p_value	significant	# sgRNAs	# signif. sgRNAs_R1	SigmaFC_R2	p_value_R2	significant_R2	# signif. sgRNAs_R2	# signif. sgRNAs_R2
CD55	75.939	0	True	6	6	65.7387	0	True	6	6
LILRB2	62.9841	0	True	6	6	59.254	0	True	6	6
LILRB1	48.2406	0	True	6	5	42.8016	0	True	5	5
LRRC15	14.5463	0.0002	True	6	4	34.9774	0	True	5	4
POU1F1	15.6924	0.0002	True	6	3	10.0469	0.001	True	3	3
CEBPA	15.8352	0.0002	True	6	3	9.65176	0.0012	True	3	3
TBX15	9.86946	0.0008	True	6	3	15.2875	0.0001	True	4	3
CCDC179	10.5476	0.0006	True	6	3	12.4074	0.0005	True	4	3
PTPN14	10.4558	0.0006	True	6	3	9.72323	0.0012	True	3	3
LILRA1	13.1326	0.0002	True	6	3	6.23396	0.0084	True	2	3
PSG1	9.42611	0.0011	True	6	3	7.89999	0.0045	True	3	3
NUS1	4.28685	0.0127	False	6	2	12.9337	0.0004	True	4	2
TNIP2	9.61005	0.0009	True	6	3	4.44952	0.014	False	2	3
NPBWR2	10.3744	0.0006	True	6	3	4.09017	0.0185	False	2	3
WFDC10B	2.96451	0.0287	False	6	2	13.936	0.0003	True	4	2
LAG3	4.55716	0.0101	False	6	2	8.95657	0.0021	True	3	2
C3orf36	3.91425	0.017	False	6	2	9.45816	0.0013	True	4	2
CEP120	4.51171	0.0103	False	6	2	6.07518	0.0088	True	3	2
TCAIM	4.2688	0.0129	False	6	2	6.35674	0.0083	True	3	2
OR2AG1	7.37894	0.0022	True	6	3	3.54755	0.0317	False	2	3
SFPQ	3.64823	0.0209	False	6	2	6.69516	0.0075	True	3	2
GCSH	3.60686	0.0216	False	6	2	6.71295	0.0075	True	3	2
RNASE7	7.49537	0.0022	True	6	3	3.22942	0.0442	False	2	3
CA14	7.01968	0.0026	True	6	3	3.44603	0.0351	False	2	3
ADGRE5	5.65659	0.0037	True	6	2	4.23655	0.016	False	2	2
MAP6D1	3.97865	0.0159	False	6	2	6.01343	0.0088	True	3	2
CDH3	5.47561	0.0039	True	6	2	4.27044	0.0157	False	2	2
POMGNT2	5.30516	0.0045	True	6	2	4.18539	0.0168	False	2	2
CA10	4.4904	0.0109	False	6	2	4.60436	0.0129	False	2	2
MED9	4.83561	0.0072	True	6	2	4.2605	0.0158	False	2	2
LRRIQ4	2.81227	0.0296	False	6	2	7.26322	0.0064	True	3	2
ZBED9	4.5699	0.0101	False	6	2	4.44276	0.0141	False	2	2
NAT6	6.70486	0.0027	True	6	3	2.90928	0.057	False	2	3
PISD	4.2434	0.0131	False	6	2	4.42246	0.0141	False	2	2
CYTH2	6.11313	0.0031	True	6	2	3.0556	0.0514	False	2	2
PAX6	1.63747	0.0366	False	6	1	11.1607	0.0007	True	3	1
B4GALT5	5.34768	0.0044	True	6	2	3.41655	0.036	False	2	2
CRYGB	4.11957	0.014	False	6	2	4.41921	0.0142	False	2	2
ABCC4	4.34439	0.0122	False	6	2	4.17018	0.0168	False	2	2
PLVAP	1.09881	0.1124	False	6	1	16.1693	0.0001	True	4	1
RBM28	4.58878	0.0099	True	6	2	3.86869	0.0223	False	2	2
CBLN3	1.99224	0.0322	False	6	1	8.80924	0.0022	True	3	1
POMGNT1	5.36898	0.0043	True	6	2	3.25038	0.0427	False	2	2
RARRES1	1.73587	0.0343	False	6	1	10.0406	0.001	True	3	1
LILRA4	4.54268	0.0102	False	6	2	3.80098	0.0241	False	2	2
DNASE1L2	4.50244	0.0106	False	6	2	3.78435	0.0245	False	2	2
TBC1D10C	4.59206	0.0098	True	6	2	3.59083	0.0302	False	2	2
HOXB2	4.71321	0.0082	True	6	2	3.45138	0.0349	False	2	2
LIPI	4.24904	0.0131	False	6	2	3.80995	0.0236	False	2	2
C10orf10	4.68816	0.0084	True	6	2	3.33697	0.039	False	2	2
SBDS	5.3038	0.0045	True	6	2	2.9319	0.0559	False	2	2
BCKDK	3.995	0.0156	False	6	2	3.872	0.0223	False	2	2
SMIM29	4.80031	0.0074	True	6	2	3.21611	0.0451	False	2	2
FAM110B	4.84245	0.0072	True	6	2	3.17721	0.0468	False	2	2
ERICH6B	3.87898	0.0176	False	6	2	3.94453	0.0213	False	2	2
TRIM13	15.1196	0.0002	True	6	4	1.01041	0.1464	False	1	4
POLR2M	1.21588	0.0796	False	6	1	12.5395	0.0005	True	4	1
LEAP2	4.30215	0.0125	False	6	2	3.5226	0.0329	False	2	2
CTXN3	4.09373	0.0147	False	6	2	3.70011	0.0268	False	2	2
STAB1	3.35451	0.0242	False	6	2	4.43295	0.0141	False	2	2
OPA1	4.30539	0.0125	False	6	2	3.41139	0.0362	False	2	2
CDC16	4.56863	0.0101	False	6	2	3.2036	0.0455	False	2	2
TRIM7	3.42141	0.0229	False	6	2	4.26751	0.0157	False	2	2
MGAT3	3.9307	0.0167	False	6	2	3.71288	0.0266	False	2	2
FEZF2	2.31074	0.0312	False	3	1	6.17519	0.0085	True	2	1
GABRB2	3.20233	0.0266	False	6	2	4.39204	0.0142	False	2	2
NFE2L1	3.91411	0.017	False	6	2	3.53996	0.0319	False	2	2
CD5L	3.31578	0.025	False	6	2	4.0545	0.0192	False	2	2
ATP6V1E2	7.13659	0.0025	True	6	2	1.87703	0.0783	False	1	2
HVCN1	3.62098	0.0213	False	6	2	3.66581	0.0282	False	2	2
RNASE2	3.75829	0.0196	False	6	2	3.48839	0.0337	False	2	2
TBX4	4.89978	0.0065	True	6	2	2.66259	0.0652	False	2	2
SMIM20	4.83111	0.0072	True	6	2	2.67824	0.0649	False	2	2
DDX43	4.14938	0.0137	False	6	2	3.11724	0.0486	False	2	2
HERPUD2	3.20945	0.0266	False	6	2	3.96188	0.0211	False	2	2
SH3GL2	3.11644	0.0272	False	6	2	4.05496	0.0192	False	2	2
NRL	4.30085	0.0125	False	6	2	2.91928	0.0569	False	2	2
COLCA1	5.31221	0.0045	True	6	2	2.36054	0.0737	False	2	2
C4orf46	4.80982	0.0073	True	6	2	2.60427	0.067	False	2	2
DTX3	11.4946	0.0004	True	6	3	1.04881	0.1334	False	1	3
XRCC5	4.42007	0.0116	False	6	2	2.71613	0.0641	False	2	2
PADI6	4.11407	0.0142	False	6	2	2.80959	0.0607	False	2	2
BROX	1.38186	0.0532	False	6	1	8.00368	0.0042	True	3	1
C2orf68	2.11823	0.0321	False	6	1	5.07907	0.0101	False	2	1
ISLR	3.1266	0.0271	False	6	2	3.36469	0.0383	False	2	2
FSCB	3.39527	0.0234	False	6	2	3.09623	0.0497	False	2	2
LTBR	1.10728	0.1087	False	6	1	9.49086	0.0013	True	3	1
TDRP	0.872748	0.1814	False	6	1	11.9961	0.0006	True	3	1
TMPRSS11D	1.39963	0.0514	False	6	1	7.36795	0.0062	True	3	1
CA2	3.77364	0.0193	False	6	2	2.7035	0.0643	False	2	2
RNASEH1	2.90543	0.0293	False	6	2	3.44224	0.0352	False	2	2
IQSEC2	10.8268	0.0005	True	6	3	0.922077	0.1779	False	1	3
TMEM232	9.63177	0.0009	True	6	3	1.03542	0.1376	False	1	3
MTHFS	1.47136	0.0446	False	6	1	6.69396	0.0075	True	3	1
GPRC5A	3.3616	0.024	False	6	2	2.9138	0.057	False	2	2
ZNF431	1.24422	0.0738	False	6	1	7.7835	0.0048	True	3	1
IQCD	5.53316	0.0038	True	6	2	1.74818	0.0786	False	1	2
FXR2	0.990839	0.1449	False	6	1	9.74903	0.0012	True	3	1
FAM24B	1.10431	0.1094	False	6	1	8.72651	0.0026	True	3	1
DHRS2	1.37689	0.0533	False	6	1	6.99115	0.007	True	3	1
DNTTIP2	0.910829	0.1704	False	6	1	10.1925	0.0009	True	3	1
HMGCS1	3.2796	0.0252	False	6	2	2.81545	0.0602	False	2	2
NECAB2	1.69101	0.0348	False	6	1	5.43429	0.0096	True	2	1
PTGER1	3.51728	0.0223	False	6	2	2.60319	0.067	False	2	2
FAM57B	1.19935	0.0856	False	6	1	7.3452	0.0062	True	3	1
TMCO4	1.24441	0.0736	False	6	1	7.03322	0.0069	True	3	1
SIGLECL1	1.03213	0.1299	False	6	1	8.43572	0.0033	True	3	1
DNMT3B	1.23137	0.0769	False	6	1	7.042	0.0069	True	3	1
CDRT15	0.994263	0.1438	False	6	1	8.50039	0.0031	True	3	1
CAPN1	3.0568	0.0279	False	6	2	2.72759	0.0637	False	2	2
HBEGF	1.17708	0.0911	False	6	1	7.07279	0.0068	True	3	1
RXFP4	0.919811	0.1669	False	6	1	8.83103	0.0022	True	3	1
ELMO1	1.0755	0.1185	False	6	1	7.47671	0.0059	True	3	1
TRIM24	1.75374	0.034	False	6	1	4.56888	0.0131	False	2	1
TNFRSF14	1.95004	0.0325	False	6	1	4.08209	0.0186	False	2	1
PARVG	5.42507	0.004	True	6	2	1.46629	0.0828	False	1	2
KLHL22	0.905159	0.1718	False	6	1	8.6915	0.0028	True	3	1
DVL1	1.65241	0.036	False	6	1	4.72938	0.012	False	2	1
ADGRE2	1.39761	0.0514	False	6	1	5.58981	0.0093	True	2	1
WASHC4	5.62954	0.0037	True	6	2	1.35755	0.0883	False	1	2
PPP1R32	1.8042	0.0336	False	6	1	4.11663	0.0177	False	2	1
COMP	2.6673	0.0303	False	6	2	2.77766	0.0617	False	2	2
EBF1	11.6225	0.0004	True	6	3	0.636373	0.3198	False	1	3
C9orf139	1.86243	0.0333	False	6	1	3.94422	0.0213	False	2	1
LMO7DN	1.74339	0.0341	False	6	1	4.17726	0.0168	False	2	1
AR	0.980442	0.1474	False	6	1	7.4006	0.0061	True	3	1
AKIRIN2	0.858059	0.1867	False	6	1	8.37264	0.0034	True	3	1
FKRP	1.08938	0.1149	False	6	1	6.37421	0.0083	True	3	1
MAMDC2	4.46477	0.0113	False	6	2	1.54947	0.0806	False	1	2
ARMCX6	2.22493	0.0315	False	6	1	3.09576	0.0497	False	2	1
MTPAP	1.29465	0.0656	False	6	1	5.16467	0.0101	False	2	1
SPATA12	0.888189	0.1772	False	6	1	7.43717	0.006	True	3	1
DEFB134	0.765432	0.2112	False	6	1	8.57185	0.003	True	3	1
TADA2B	1.30353	0.0649	False	6	1	5.03107	0.0104	False	2	1
ZNF7	1.40415	0.051	False	6	1	4.66909	0.0125	False	2	1
WNT3A	1.5281	0.0404	False	6	1	4.2881	0.0154	False	2	1
HOXC13	1.59737	0.0376	False	6	1	4.08304	0.0186	False	2	1
DNMT3L	0.913681	0.169	False	6	1	7.06772	0.0069	True	3	1
TMPRSS11E	0.893376	0.1755	False	6	1	7.15793	0.0067	True	3	1
TANC1	5.85462	0.0033	True	6	2	1.08616	0.125	False	1	2
TTC3	1.64058	0.0365	False	4	1	3.85512	0.0227	False	2	1
ROPN1B	1.58659	0.0382	False	6	1	3.97582	0.0208	False	2	1
BMP3	1.53898	0.0402	False	6	1	4.05173	0.0192	False	2	1
THAP10	0.9321	0.1645	False	6	1	6.65289	0.008	True	3	1
APOB	0.603906	0.2451	False	6	1	9.96578	0.001	True	3	1
AGPAT3	4.41643	0.0117	False	6	2	1.33572	0.0898	False	1	2
ALCAM	1.38295	0.0532	False	6	1	4.25222	0.0159	False	2	1
OSGIN2	1.38738	0.0526	False	6	1	4.18978	0.0167	False	2	1
HAO2	4.72679	0.0081	True	6	2	1.22957	0.0995	False	1	2
LRRC74A	1.31793	0.0623	False	6	1	4.40419	0.0142	False	2	1
TCTEX1D1	1.60259	0.0375	False	6	1	3.57961	0.0308	False	2	1
SLC23A2	7.88411	0.0022	True	6	3	0.726295	0.2724	False	1	3
PRUNE2	4.96418	0.0064	True	6	2	1.14758	0.112	False	1	2
MRPL1	4.632	0.0092	True	6	2	1.22371	0.1	False	1	2
FAM35A	1.53562	0.0402	False	6	1	3.66086	0.0284	False	2	1
SCD	1.49067	0.043	False	6	1	3.72502	0.0263	False	2	1
INPP5E	4.93468	0.0065	True	6	2	1.11788	0.1174	False	1	2
CDCA7L	0.632136	0.2394	False	6	1	8.71198	0.0027	True	3	1
ZFP57	4.46061	0.0114	False	6	2	1.22891	0.0996	False	1	2
S100A16	6.33021	0.0029	True	6	2	0.86286	0.2032	False	1	2
CHST7	1.21902	0.0791	False	6	1	4.40939	0.0142	False	2	1
DNAH5	5.87606	0.0033	True	6	2	0.910569	0.1828	False	1	2
TCERG1L	1.21773	0.0793	False	6	1	4.39182	0.0142	False	2	1
SIRPA	4.96867	0.0064	True	6	2	1.07518	0.1276	False	1	2
PGP	1.35579	0.0553	False	6	1	3.93681	0.0214	False	2	1
SOAT1	1.3954	0.0514	False	6	1	3.79831	0.0241	False	2	1
OR11H2	5.34691	0.0044	True	6	2	0.991114	0.1516	False	1	2
FAM47B	4.21747	0.0132	False	6	2	1.25485	0.0969	False	1	2
GSTA2	7.72779	0.0022	True	6	3	0.683972	0.2922	False	1	3
YBEY	1.49953	0.0426	False	4	1	3.51907	0.033	False	2	1
LIN9	4.79302	0.0074	True	6	2	1.10067	0.1216	False	1	2
RSPO3	1.24937	0.0727	False	6	1	4.2018	0.0164	False	2	1
LCN6	4.64696	0.009	True	6	2	1.12099	0.1169	False	1	2
ZFYVE16	1.40144	0.0514	False	6	1	3.68596	0.0274	False	2	1
SBF1	1.59753	0.0376	False	6	1	3.23222	0.044	False	2	1
RNFT1	1.20368	0.0843	False	6	1	4.27554	0.0155	False	2	1
SOBP	3.90689	0.0171	False	6	2	1.31582	0.0917	False	1	2
ACTN4	5.58573	0.0038	True	6	2	0.915851	0.1803	False	1	2
TNFRSF25	1.13527	0.1018	False	6	1	4.50359	0.0139	False	2	1
PBXIP1	1.20598	0.0837	False	6	1	4.23514	0.016	False	2	1
CANT1	0.807187	0.2003	False	6	1	6.32517	0.0083	True	3	1
GCC2	1.21624	0.0796	False	6	1	4.19307	0.0165	False	2	1
FHAD1	1.46797	0.0451	False	6	1	3.46899	0.0342	False	2	1
SCARB2	6.0208	0.0031	True	6	2	0.840751	0.2156	False	1	2
SAR1A	3.49221	0.0228	False	6	2	1.44249	0.0835	False	1	2
LPAR5	5.70817	0.0036	True	6	2	0.877184	0.1975	False	1	2
SLC25A38	1.34763	0.0565	False	6	1	3.71459	0.0266	False	2	1
LGR6	4.99003	0.0062	True	6	2	0.999958	0.1491	False	1	2
KRTAP19-4	5.34388	0.0044	True	6	2	0.926957	0.1758	False	1	2
ENOX2	4.12006	0.014	False	6	2	1.20121	0.1037	False	1	2
OR5C1	4.45467	0.0115	False	6	2	1.11073	0.1187	False	1	2
CYP2C19	0.968095	0.1519	False	6	1	5.10558	0.0101	False	3	1
POLE2	3.95846	0.0161	False	6	2	1.24835	0.0973	False	1	2
TSR1	3.65669	0.0207	False	6	2	1.35017	0.0891	False	1	2
RBPMS	5.08043	0.0059	True	6	2	0.9708	0.1598	False	1	2
GLRB	5.04467	0.0061	True	6	2	0.971598	0.1594	False	1	2
KCNK16	4.42602	0.0116	False	6	2	1.10683	0.1196	False	1	2
SPATA31C2	1.20853	0.0828	False	4	1	4.0422	0.0192	False	2	1
CERCAM	1.32451	0.0609	False	6	1	3.68586	0.0274	False	2	1
GNG8	1.5645	0.0394	False	6	1	3.08766	0.0499	False	2	1
SLC35F2	1.22615	0.0773	False	6	1	3.90244	0.0217	False	2	1
DEPDC1	3.95132	0.0161	False	6	2	1.20909	0.1028	False	1	2
RBM25	6.66767	0.0028	True	6	3	0.715349	0.2774	False	1	3
TLE2	0.847158	0.1894	False	6	1	5.56616	0.0093	True	3	1
SPATA2	1.3674	0.0545	False	6	1	3.44693	0.0351	False	2	1
GFAP	0.61057	0.2435	False	6	1	7.68923	0.0052	True	3	1
CHD3	1.24367	0.074	False	6	1	3.75916	0.0251	False	2	1
TOMM22	4.6596	0.0088	True	6	2	0.994579	0.1507	False	1	2
TAF15	5.50851	0.0038	True	6	2	0.833662	0.2198	False	1	2
A1BG	1.11725	0.1062	False	6	1	4.0782	0.0187	False	2	1
NXF2B	1.23309	0.0766	False	6	1	3.67488	0.0278	False	2	1
ACAT1	0.717934	0.2225	False	6	1	6.31182	0.0083	True	3	1
DPF1	4.49869	0.0107	False	6	2	1.0056	0.1472	False	1	2
TMEM233	1.12968	0.1032	False	6	1	3.98676	0.0204	False	2	1
PIK3AP1	1.42848	0.0483	False	6	1	3.15011	0.0476	False	2	1
RARRES2	1.20903	0.0826	False	6	1	3.71741	0.0265	False	2	1
C9orf16	1.18669	0.088	False	6	1	3.78348	0.0245	False	2	1
FASLG	1.30018	0.065	False	6	1	3.44802	0.0351	False	2	1
FAM231A	1.20055	0.085	False	6	1	3.73153	0.0261	False	2	1
ETHE1	4.92496	0.0065	True	6	2	0.908416	0.1834	False	1	2
MTNR1B	3.19502	0.0268	False	6	2	1.39803	0.0861	False	1	2
NKX2-1	1.2871	0.0671	False	6	1	3.46783	0.0342	False	2	1
C17orf102	3.96491	0.0159	False	6	2	1.12492	0.1164	False	1	2
DNAJC21	1.31493	0.0629	False	6	1	3.37636	0.0378	False	2	1
YWHAB	1.17521	0.0915	False	6	1	3.76588	0.0251	False	2	1
ZNF763	1.29958	0.0651	False	6	1	3.4046	0.0366	False	2	1
PLA2G12B	4.19357	0.0133	False	6	2	1.05365	0.1331	False	1	2
CPNE9	1.28846	0.0669	False	6	1	3.42799	0.0357	False	2	1
C10orf113	1.44794	0.0469	False	6	1	3.04461	0.052	False	2	1
DKK4	4.91091	0.0065	True	6	2	0.894753	0.1896	False	1	2
SCGB1C2	1.15706	0.0954	False	6	1	3.79087	0.0242	False	2	1
SLC1A6	1.33577	0.0586	False	6	1	3.275	0.0417	False	2	1
FGFBP3	1.027	0.1312	False	6	1	4.23982	0.016	False	2	1
RPL17	1.3445	0.0576	False	6	1	3.23727	0.0436	False	2	1
TVP23A	1.32244	0.0612	False	6	1	3.27892	0.0416	False	2	1
ANKRD31	1.12229	0.1046	False	6	1	3.8604	0.0225	False	2	1
PTCD1	1.39355	0.0515	False	6	1	3.10417	0.0492	False	2	1
AQP12A	4.63939	0.0092	True	6	2	0.930265	0.175	False	1	2
ORC5	5.21245	0.0048	True	6	2	0.826848	0.2234	False	1	2
GCAT	3.96085	0.016	False	6	2	1.08627	0.125	False	1	2
NR3C2	1.00994	0.1376	False	6	1	4.25613	0.0159	False	2	1
ZNF219	0.9382	0.1629	False	6	1	4.55747	0.0133	False	2	1
SLC2A7	1.21129	0.0814	False	6	1	3.52408	0.0328	False	2	1
POTEB3	4.08346	0.0148	False	6	2	1.04211	0.1349	False	1	2
CCDC8	1.08807	0.1152	False	6	1	3.90884	0.0216	False	2	1
COBL	0.949756	0.1585	False	6	1	4.47614	0.014	False	2	1
TMEM269	1.39049	0.0523	False	6	1	3.044	0.052	False	2	1
SLC9A3	5.0291	0.0061	True	6	2	0.841471	0.2154	False	1	2
CREBBP	1.44783	0.0469	False	6	1	2.91635	0.0569	False	2	1
TMEM206	4.69346	0.0083	True	6	2	0.898677	0.188	False	1	2
ZNF619	0.582657	0.2484	False	6	1	7.23053	0.0065	True	3	1
MMP15	1.69741	0.0344	False	6	1	2.47511	0.0705	False	2	1
CDK17	1.06686	0.1216	False	6	1	3.93371	0.0214	False	2	1
TACR3	1.29026	0.0665	False	6	1	3.24229	0.0433	False	2	1
SLC35B1	4.45482	0.0115	False	6	2	0.938976	0.1716	False	1	2
STX8	5.13996	0.0055	True	6	2	0.813243	0.2289	False	1	2
C1QTNF4	4.35494	0.012	False	6	2	0.955821	0.1646	False	1	2
KAAG1	1.01076	0.1372	False	6	1	4.11378	0.0178	False	2	1
SLC25A52	1.59742	0.0376	False	6	1	2.60014	0.0671	False	2	1
ALKBH6	1.43727	0.0476	False	6	1	2.88646	0.0579	False	2	1
FARSA	1.46237	0.046	False	6	1	2.83381	0.0594	False	2	1
CSNK1E	0.902057	0.1732	False	6	1	4.57678	0.013	False	2	1
TMTC4	0.998003	0.1424	False	6	1	4.13074	0.0174	False	2	1
C16orf82	1.09502	0.1133	False	6	1	3.76135	0.0251	False	2	1
IFFO1	4.14498	0.0137	False	6	2	0.990649	0.1518	False	1	2
DCAF12L2	1.01262	0.1368	False	6	1	4.05286	0.0192	False	2	1
DEFB123	1.14707	0.099	False	6	1	3.55799	0.0316	False	2	1
CD3EAP	0.924457	0.1657	False	6	1	4.41392	0.0142	False	2	1
LCOR	1.07599	0.1184	False	6	1	3.78494	0.0245	False	2	1
C10orf71	1.03459	0.1291	False	6	1	3.92635	0.0215	False	2	1
RBM42	1.16227	0.0939	False	6	1	3.48875	0.0337	False	2	1
ZSCAN12	0.962562	0.1543	False	6	1	4.20385	0.0164	False	2	1
CCR10	4.54823	0.0102	False	6	2	0.88868	0.1924	False	1	2
LOC100506422	1.29054	0.0665	False	6	1	3.11675	0.0486	False	2	1
ZNF280B	1.03016	0.1304	False	6	1	3.89887	0.0219	False	2	1
C2orf48	0.835975	0.1934	False	6	1	4.79995	0.0113	False	2	1
SCN2B	1.17685	0.0911	False	6	1	3.40748	0.0364	False	2	1
VPS72	1.15615	0.0957	False	6	1	3.46416	0.0342	False	2	1
ZNF385C	3.82011	0.0183	False	6	2	1.04622	0.1339	False	1	2
IL17A	1.07629	0.1182	False	6	1	3.69058	0.0273	False	2	1
AFAP1	0.969535	0.1516	False	6	1	4.07543	0.0188	False	2	1
CCDC187	1.32215	0.0615	False	6	1	2.98532	0.054	False	2	1
ZNF665	1.01857	0.1347	False	6	1	3.86849	0.0223	False	2	1
PPP1R35	0.893852	0.1754	False	6	1	4.39502	0.0142	False	2	1
KLHDC2	1.151	0.0974	False	6	1	3.41144	0.0362	False	2	1
PDX1	3.0874	0.0276	False	6	2	1.27106	0.0956	False	1	2
CDCA3	4.0839	0.0148	False	6	2	0.960865	0.1626	False	1	2
MAGEB6	1.00104	0.1418	False	6	1	3.91998	0.0215	False	2	1
PCK2	1.26975	0.0692	False	6	1	3.08568	0.0502	False	2	1
DMXL2	1.34847	0.0563	False	6	1	2.9046	0.0572	False	2	1
PAN3	0.932495	0.1644	False	6	1	4.18715	0.0168	False	2	1
ARAP2	1.33877	0.0582	False	6	1	2.91002	0.057	False	2	1
APOBR	2.98448	0.0285	False	6	2	1.30421	0.0925	False	1	2
DNAJA2	0.97767	0.1487	False	6	1	3.97902	0.0207	False	2	1
GPR173	1.00327	0.1408	False	6	1	3.87093	0.0223	False	2	1
CYGB	1.19264	0.0867	False	6	1	3.25336	0.0425	False	2	1
GOLT1A	1.241	0.075	False	6	1	3.12	0.0486	False	2	1
SEZ6L	1.28794	0.0669	False	6	1	3.00588	0.0533	False	2	1
OXTR	3.5128	0.0224	False	6	2	1.09865	0.1217	False	1	2
CCBE1	1.30991	0.0634	False	6	1	2.94581	0.0557	False	2	1
ZNF720	4.2202	0.0132	False	6	2	0.913174	0.1813	False	1	2
LRRC75A	0.988869	0.145	False	6	1	3.87969	0.0223	False	2	1
KIAA2026	1.0278	0.1309	False	6	1	3.69929	0.0269	False	2	1
CLDN22	4.34329	0.0122	False	6	2	0.873216	0.1991	False	1	2
TNFRSF10D	2.0335	0.0321	False	6	1	1.86465	0.0783	False	1	1
MANSC4	1.01018	0.1374	False	6	1	3.75267	0.0251	False	2	1
SYCE3	0.550138	0.2549	False	6	1	6.86646	0.0073	True	3	1
ADAM11	3.94167	0.0165	False	6	2	0.957362	0.1636	False	1	2
HLA-DQA2	3.68517	0.0205	False	6	2	1.02377	0.1413	False	1	2
NUDT13	1.19073	0.087	False	6	1	3.16837	0.0473	False	2	1
SNX7	3.22814	0.0264	False	6	2	1.16544	0.1084	False	1	2
ZNF273	1.16932	0.0926	False	6	1	3.21472	0.0451	False	2	1
INTS12	3.3733	0.0238	False	6	2	1.11323	0.118	False	1	2
RIC8A	1.06873	0.1212	False	6	1	3.50534	0.0334	False	2	1
COPE	1.39136	0.0522	False	6	1	2.69208	0.0645	False	2	1
RBP2	4.37658	0.0118	False	6	2	0.852466	0.2097	False	1	2
NXPH4	1.24979	0.0727	False	6	1	2.98027	0.0543	False	2	1
HBD	3.60335	0.0217	False	6	2	1.02931	0.14	False	1	2
RBP3	0.968404	0.1519	False	6	1	3.82572	0.0235	False	2	1
PHACTR1	4.33081	0.0122	False	6	2	0.852514	0.2097	False	1	2
ARHGAP36	1.03494	0.1291	False	6	1	3.55155	0.0316	False	2	1
POPDC3	4.03757	0.0152	False	6	2	0.902219	0.1857	False	1	2
NRBP2	1.01201	0.1368	False	6	1	3.59862	0.0299	False	2	1
GRPEL1	0.911659	0.17	False	6	1	3.97875	0.0207	False	2	1
C10orf25	0.958916	0.1556	False	6	1	3.76158	0.0251	False	2	1
OR10A3	4.30483	0.0125	False	6	2	0.837205	0.2175	False	1	2
TEX29	4.85436	0.0071	True	6	2	0.742428	0.2641	False	1	2
SRRM5	2.02091	0.0322	False	6	1	1.77976	0.0786	False	1	1
TFAP2B	1.02527	0.1321	False	6	1	3.4995	0.0334	False	2	1
TMEM105	4.16235	0.0137	False	6	2	0.861893	0.2042	False	1	2
TIMM8B	0.989935	0.1449	False	6	1	3.60897	0.0298	False	2	1
PIMREG	1.45447	0.0462	False	6	1	2.45546	0.0707	False	2	1
CHRNA1	1.20063	0.0849	False	6	1	2.97205	0.0549	False	2	1
ZNF548	1.23528	0.0758	False	6	1	2.8883	0.0577	False	2	1
CCDC110	0.67358	0.2316	False	6	1	5.29644	0.01	False	2	1
SNX12	4.09113	0.0148	False	6	2	0.868247	0.2011	False	1	2
SEC14L3	4.54612	0.0102	False	6	2	0.778215	0.246	False	1	2
PALM2-AKAP2	1.32599	0.0603	False	6	1	2.64558	0.0655	False	2	1
CDC14B	2.93766	0.0289	False	6	2	1.19358	0.1048	False	1	2
TVP23B	0.933847	0.164	False	6	1	3.75332	0.0251	False	2	1
C20orf144	0.715562	0.2232	False	6	1	4.88938	0.0108	False	2	1
CLN3	0.927777	0.1653	False	6	1	3.77009	0.025	False	2	1
CDH8	4.01991	0.0153	False	6	2	0.868034	0.2012	False	1	2
HLA-DMB	2.17538	0.0316	False	5	1	1.60073	0.0798	False	1	1
CIR1	1.13433	0.1019	False	6	1	3.06869	0.0512	False	2	1
SLC10A5	7.15654	0.0025	True	6	3	0.484554	0.3881	False	1	3
YKT6	1.01209	0.1368	False	6	1	3.41417	0.036	False	2	1
MTMR8	1.06307	0.1228	False	6	1	3.24764	0.0428	False	2	1
SPON2	5.02113	0.0061	True	6	2	0.686295	0.2906	False	1	2
FAM189A2	0.953965	0.1572	False	6	1	3.60847	0.0298	False	2	1
VCP	0.82059	0.1962	False	6	1	4.18464	0.0168	False	2	1
HERPUD1	0.908083	0.1712	False	6	1	3.78113	0.0247	False	2	1
DCTN6	1.19681	0.0861	False	6	1	2.86809	0.0584	False	2	1
PRKDC	0.962124	0.1544	False	6	1	3.56618	0.0311	False	2	1
YWHAH	4.15484	0.0137	False	6	2	0.825442	0.2241	False	1	2
COX6C	3.02209	0.0284	False	6	2	1.13193	0.1149	False	1	2
ACSBG1	0.792635	0.2044	False	6	1	4.31493	0.0152	False	2	1
SMIM10L1	1.49044	0.0433	False	6	1	2.29182	0.0748	False	2	1
TRIML1	1.12736	0.1039	False	6	1	3.02564	0.0528	False	2	1
VAPB	1.27022	0.0691	False	6	1	2.67592	0.0649	False	2	1
UTP3	1.01956	0.1346	False	6	1	3.33346	0.039	False	2	1
PDXP	1.26211	0.0703	False	6	1	2.67081	0.0651	False	2	1
KLRK1	0.939324	0.1623	False	6	1	3.58331	0.0308	False	2	1
NDUFB8	0.987253	0.1455	False	6	1	3.40643	0.0366	False	2	1
TINAG	0.931429	0.1645	False	6	1	3.60791	0.0298	False	2	1
CACNG4	5.28454	0.0046	True	6	2	0.635751	0.32	False	1	2
WDR5	1.0258	0.1318	False	6	1	3.27425	0.0417	False	2	1
MTUS2	0.93967	0.1619	False	6	1	3.57426	0.0309	False	2	1
CCDC88B	0.840434	0.1914	False	6	1	3.97889	0.0207	False	2	1
GGN	1.21817	0.0793	False	6	1	2.74483	0.0634	False	2	1
MTIF2	3.44427	0.0229	False	6	2	0.969065	0.1604	False	1	2
BMX	1.16789	0.0928	False	6	1	2.85553	0.0588	False	2	1
HEATR1	3.357	0.0241	False	6	2	0.99162	0.1513	False	1	2
PIP5K1B	3.5692	0.022	False	6	2	0.931025	0.1748	False	1	2
PAX2	1.1974	0.0859	False	6	1	2.76929	0.0621	False	2	1
FRG2C	0.87925	0.1801	False	3	1	3.77117	0.0249	False	2	1
OR5K1	4.38964	0.0118	False	6	2	0.754243	0.258	False	1	2
CDC5L	5.15587	0.0052	True	6	2	0.642034	0.3169	False	1	2
LY96	1.20094	0.0849	False	6	1	2.75628	0.0629	False	2	1
SMARCC1	1.3019	0.065	False	6	1	2.54023	0.0688	False	2	1
GHITM	0.938857	0.1628	False	6	1	3.51526	0.0331	False	2	1
CLEC2A	1.01055	0.1374	False	6	1	3.26427	0.0423	False	2	1
OR2AP1	0.903346	0.1724	False	6	1	3.64784	0.0288	False	2	1
SPINK9	4.30678	0.0125	False	6	2	0.764791	0.2529	False	1	2
SSBP4	0.882253	0.1797	False	6	1	3.7273	0.0262	False	2	1
HLA-DPA1	1.3998	0.0514	False	6	1	2.34403	0.0739	False	2	1
POLR1D	1.28806	0.0669	False	6	1	2.53713	0.0688	False	2	1
CCDC71	1.3384	0.0583	False	6	1	2.44074	0.071	False	2	1
CCT8	1.01827	0.1348	False	6	1	3.20326	0.0456	False	2	1
FAM46B	1.3226	0.0611	False	6	1	2.45934	0.0707	False	2	1
MRPL3	0.903303	0.1724	False	6	1	3.59986	0.0299	False	2	1
LCN10	1.09693	0.1129	False	6	1	2.95728	0.0554	False	2	1
NKAIN2	0.974065	0.15	False	6	1	3.32032	0.0397	False	2	1
SLC7A11	1.06921	0.121	False	6	1	3.01791	0.053	False	2	1
RANBP17	0.919424	0.1669	False	6	1	3.50803	0.0334	False	2	1
HFE	0.764316	0.2118	False	6	1	4.20655	0.0164	False	2	1
ZNF839	0.461736	0.2629	False	6	1	6.9468	0.0071	True	3	1
RTEL1	0.948815	0.1593	False	6	1	3.38028	0.0376	False	2	1
MON2	4.2139	0.0132	False	6	2	0.760699	0.2545	False	1	2
SLC37A1	0.924277	0.1659	False	6	1	3.46297	0.0342	False	2	1
C19orf67	0.925928	0.1654	False	6	1	3.44959	0.035	False	2	1
PSG2	0.868203	0.1831	False	6	1	3.67472	0.0278	False	2	1
FAM110C	0.893858	0.1754	False	6	1	3.56486	0.0313	False	2	1
FAM83C	3.64174	0.0209	False	6	2	0.874504	0.1985	False	1	2
LOC101929926	3.29633	0.0251	False	6	2	0.965569	0.161	False	1	2
C17orf97	1.30562	0.064	False	6	1	2.43539	0.0712	False	2	1
PRSS57	2.70394	0.0303	False	6	2	1.17593	0.1069	False	1	2
OR4C11	0.978771	0.1481	False	6	1	3.24482	0.043	False	2	1
TMED9	3.6501	0.0209	False	6	2	0.870018	0.2001	False	1	2
TPCN1	1.00899	0.1383	False	6	1	3.14483	0.0476	False	2	1
ZDHHC1	3.65194	0.0209	False	6	2	0.86872	0.201	False	1	2
ACTL7A	1.17809	0.0904	False	6	1	2.68828	0.0646	False	2	1
FAM20A	3.2554	0.0257	False	6	2	0.970595	0.1598	False	1	2
TRIM49D2	0.848984	0.1893	False	6	1	3.71739	0.0265	False	2	1
MRPS27	0.977063	0.1492	False	6	1	3.22651	0.0446	False	2	1
PPEF1	0.979873	0.1476	False	6	1	3.21272	0.0453	False	2	1
SLC23A1	4.80142	0.0074	True	6	2	0.654398	0.3111	False	1	2
YOD1	1.00618	0.1394	False	6	1	3.11875	0.0486	False	2	1
HSFY2	1.05533	0.1247	False	5	1	2.96708	0.055	False	2	1
CLUH	0.870143	0.1826	False	6	1	3.59603	0.0299	False	2	1
MYPOP	1.01287	0.1368	False	6	1	3.08774	0.0499	False	2	1
STARD10	0.709405	0.2242	False	6	1	4.39466	0.0142	False	2	1
TNFRSF18	0.819214	0.1966	False	6	1	3.79801	0.0241	False	2	1
DNAJA3	1.09025	0.1146	False	6	1	2.85008	0.0589	False	2	1
SIDT2	3.77287	0.0193	False	6	2	0.823034	0.2246	False	1	2
FXYD5	4.0783	0.0149	False	6	2	0.760409	0.2546	False	1	2
USP50	1.09543	0.1132	False	6	1	2.82734	0.0594	False	2	1
C22orf42	0.868373	0.1831	False	6	1	3.56531	0.0312	False	2	1
NFRKB	0.861713	0.1854	False	6	1	3.5842	0.0308	False	2	1
S100A9	3.24319	0.0261	False	6	2	0.951939	0.1662	False	1	2
TGFB1	3.66622	0.0205	False	6	2	0.839603	0.2164	False	1	2
PLEKHG3	3.77492	0.0193	False	6	2	0.813846	0.2284	False	1	2
MEST	3.24541	0.026	False	6	2	0.944648	0.1695	False	1	2
CENPV	0.835608	0.1934	False	6	1	3.65515	0.0286	False	2	1
RHOBTB1	0.960001	0.1555	False	6	1	3.17484	0.0469	False	2	1
CEP126	1.29886	0.0652	False	6	1	2.34434	0.0739	False	2	1
MROH6	4.457	0.0115	False	6	2	0.682685	0.2926	False	1	2
PCMTD2	3.22971	0.0263	False	6	2	0.941799	0.1705	False	1	2
F8A3	3.74223	0.0197	False	6	2	0.81217	0.2292	False	1	2
NPIPA3	0.878898	0.1802	False	6	1	3.45543	0.0346	False	2	1
AQP12B	1.8759	0.0331	False	6	1	1.61845	0.0793	False	1	1
SSUH2	0.891904	0.1761	False	6	1	3.37475	0.0379	False	2	1
ANGEL2	1.17847	0.0902	False	6	1	2.54531	0.0686	False	2	1
SPEG	1.0466	0.1266	False	6	1	2.85861	0.0586	False	2	1
KRT35	4.25874	0.0131	False	6	2	0.702056	0.2829	False	1	2
PTDSS1	0.677729	0.2309	False	6	1	4.40745	0.0142	False	2	1
TMCO6	2.85688	0.0294	False	6	2	1.04314	0.1346	False	1	2
TNRC18	3.8772	0.0176	False	6	2	0.768167	0.2515	False	1	2
RILPL1	1.3113	0.0631	False	6	1	2.26286	0.0756	False	2	1
S100Z	0.904409	0.1718	False	6	1	3.27949	0.0416	False	2	1
CERS2	4.42349	0.0116	False	6	2	0.669208	0.3011	False	1	2
SLC25A36	4.32373	0.0123	False	6	2	0.681626	0.2932	False	1	2
S1PR2	0.924379	0.1658	False	6	1	3.18344	0.0464	False	2	1
TMPRSS12	0.888212	0.1771	False	6	1	3.29928	0.0404	False	2	1
ZSCAN29	4.85332	0.0071	True	6	2	0.603594	0.3374	False	1	2
DNAH17	1.08779	0.1153	False	6	1	2.69228	0.0645	False	2	1
NDUFB1	4.67713	0.0085	True	5	2	0.625483	0.326	False	1	2
MTF2	0.858529	0.1864	False	6	1	3.40641	0.0366	False	2	1
GPR160	3.78167	0.0192	False	6	2	0.772685	0.2491	False	1	2
TARM1	0.904842	0.1718	False	6	1	3.21925	0.0449	False	2	1
PSMD10	3.64617	0.0209	False	5	2	0.797392	0.2352	False	1	2
NME4	3.95584	0.0161	False	6	2	0.734809	0.2686	False	1	2
LRRTM2	1.03012	0.1305	False	6	1	2.82086	0.0596	False	2	1
ANKRD55	0.758998	0.2123	False	6	1	3.82138	0.0236	False	2	1
SCARF1	0.755454	0.213	False	6	1	3.83437	0.0234	False	2	1
MED28	2.90193	0.0293	False	6	2	0.997631	0.1498	False	1	2
ZSCAN23	1.0029	0.1409	False	6	1	2.88389	0.0581	False	2	1
ANGPT4	4.40918	0.0117	False	6	2	0.655042	0.3105	False	1	2
CAMK1G	3.3579	0.0241	False	6	2	0.859853	0.2066	False	1	2
POLK	1.79383	0.0337	False	6	1	1.60386	0.0797	False	1	1
JUND	0.998966	0.142	False	6	1	2.87998	0.0582	False	2	1
EDN1	0.826365	0.195	False	6	1	3.48069	0.034	False	2	1
RPP25L	0.781355	0.2075	False	6	1	3.68025	0.0277	False	2	1
CSDC2	1.06623	0.1218	False	6	1	2.69578	0.0645	False	2	1
DCLRE1B	0.954655	0.1571	False	6	1	3.01057	0.053	False	2	1
RAB1A	1.11803	0.1061	False	6	1	2.56303	0.0682	False	2	1
TRAPPC12	1.08815	0.1152	False	6	1	2.62583	0.0662	False	2	1
ARHGEF5	4.81417	0.0073	True	6	2	0.590926	0.3427	False	1	2
C5	1.42901	0.0482	False	6	1	1.9847	0.078	False	2	1
KHDRBS1	1.05096	0.1259	False	6	1	2.69682	0.0645	False	2	1
MYO1D	3.7715	0.0194	False	6	2	0.751487	0.2592	False	1	2
YWHAZ	3.80048	0.0185	False	6	2	0.745737	0.2621	False	1	2
C1orf158	0.998368	0.1421	False	6	1	2.83765	0.0592	False	2	1
EFNA1	0.764821	0.2117	False	6	1	3.69875	0.0269	False	2	1
LYPD4	4.49165	0.0109	False	6	2	0.628247	0.3235	False	1	2
NOV	4.23089	0.0132	False	6	2	0.666412	0.3027	False	1	2
IL12RB2	3.83102	0.0181	False	6	2	0.735893	0.268	False	1	2
PTGFR	5.21772	0.0048	True	6	2	0.540089	0.3696	False	1	2
REG1A	3.32505	0.0249	False	6	2	0.845443	0.2131	False	1	2
LIN28A	4.53564	0.0102	False	6	2	0.619616	0.3287	False	1	2
NTSR1	1.06776	0.1213	False	6	1	2.63136	0.0659	False	2	1
DEFB128	3.58692	0.0218	False	6	2	0.782663	0.2429	False	1	2
R3HCC1	4.89029	0.0065	True	6	2	0.574006	0.3517	False	1	2
TMPRSS4	3.54766	0.0221	False	6	2	0.790233	0.2385	False	1	2
USP7	0.939358	0.1621	False	6	1	2.98307	0.0541	False	2	1
PCNP	0.91593	0.1683	False	6	1	3.05174	0.0515	False	2	1
CLP1	4.82427	0.0073	True	6	2	0.576993	0.3506	False	1	2
FAM71B	1.2825	0.0677	False	6	1	2.16666	0.0772	False	2	1
C11orf88	0.99949	0.1419	False	6	1	2.77973	0.0616	False	2	1
ARMCX5-GPRASP2	1.06993	0.1208	False	6	1	2.59572	0.0672	False	2	1
HS1BP3	3.18901	0.0268	False	6	2	0.869578	0.2005	False	1	2
EPN2	1.01337	0.1367	False	6	1	2.7297	0.0637	False	2	1
ZNF418	3.57835	0.022	False	6	2	0.77266	0.2491	False	1	2
FBXO16	0.819058	0.1967	False	6	1	3.37557	0.0379	False	2	1
COL10A1	0.855158	0.1877	False	6	1	3.21936	0.0449	False	2	1
ZNF175	3.03855	0.0281	False	6	2	0.904733	0.1844	False	1	2
PCDHGC5	0.657389	0.2344	False	6	1	4.17964	0.0168	False	2	1
TMEM81	3.67558	0.0205	False	6	2	0.74489	0.2631	False	1	2
ANXA8	3.31832	0.025	False	6	2	0.824095	0.2244	False	1	2
SPRR2D	2.13255	0.0318	False	6	1	1.27918	0.0947	False	1	1
DNAJB11	1.00047	0.1418	False	6	1	2.72287	0.0639	False	2	1
CNPY4	0.594954	0.2468	False	6	1	4.56638	0.0131	False	2	1
TAPT1	4.32879	0.0122	False	6	2	0.6274	0.3246	False	1	2
GPA33	0.824322	0.1955	False	3	1	3.28933	0.0412	False	2	1
ADAMTS3	0.940567	0.1616	False	6	1	2.8812	0.0582	False	2	1
DLC1	0.770906	0.2102	False	6	1	3.51324	0.0331	False	2	1
SPANXN2	0.887101	0.1778	False	6	1	3.04884	0.0515	False	2	1
C9orf85	4.61801	0.0095	True	6	2	0.585653	0.3462	False	1	2
HEATR5A	0.847578	0.1894	False	6	1	3.189	0.0462	False	2	1
RTFDC1	4.08406	0.0148	False	6	2	0.660793	0.3056	False	1	2
NOM1	0.923587	0.1662	False	6	1	2.92193	0.0568	False	2	1
RHPN1	3.31923	0.0249	False	6	2	0.812481	0.2289	False	1	2
DDX27	0.909081	0.1707	False	6	1	2.96215	0.0551	False	2	1
LUZP1	0.696372	0.2268	False	6	1	3.86467	0.0224	False	2	1
DDX53	0.862969	0.1847	False	6	1	3.11669	0.0486	False	2	1
HOXD1	0.635468	0.2392	False	6	1	4.23023	0.016	False	2	1
SNTB2	0.840304	0.1914	False	6	1	3.19336	0.0462	False	2	1
UBAP1	3.24159	0.0261	False	6	2	0.827278	0.2233	False	1	2
LAMA1	0.770123	0.2102	False	6	1	3.4801	0.034	False	2	1
MUC2	0.833241	0.1939	False	6	1	3.21216	0.0453	False	2	1
RPEL1	0.955689	0.1566	False	6	1	2.79825	0.061	False	2	1
SYTL5	0.973414	0.1503	False	6	1	2.74231	0.0635	False	2	1
CENPM	3.09731	0.0275	False	6	2	0.858806	0.2073	False	1	2
TMEM189	0.823857	0.1957	False	6	1	3.21077	0.0453	False	2	1
GPS1	1.10988	0.1083	False	6	1	2.37828	0.0731	False	2	1
CNOT2	0.942369	0.1612	False	6	1	2.79595	0.0611	False	2	1
GATA1	1.92889	0.0327	False	6	1	1.36553	0.0879	False	1	1
IL17RC	4.21719	0.0132	False	6	2	0.623927	0.327	False	1	2
EIF4G2	1.07574	0.1184	False	6	1	2.43987	0.071	False	2	1
UMOD	1.19029	0.0874	False	6	1	2.19342	0.0766	False	2	1
CNPPD1	0.548774	0.2552	False	6	1	4.75644	0.0118	False	2	1
KRTAP21-1	0.76778	0.2108	False	6	1	3.39944	0.0367	False	2	1
EPS8L3	1.02506	0.1321	False	6	1	2.53862	0.0688	False	2	1
EEF1AKMT3	1.05588	0.1243	False	6	1	2.45322	0.0707	False	2	1
KPNA1	3.70465	0.0201	False	6	2	0.694444	0.2866	False	1	2
TEKT1	3.01404	0.0284	False	6	2	0.852561	0.2096	False	1	2
STK10	0.675044	0.2314	False	6	1	3.79847	0.0241	False	2	1
MCIDAS	0.735876	0.2187	False	6	1	3.48352	0.0338	False	2	1
NLRC4	3.23183	0.0263	False	6	2	0.792131	0.2377	False	1	2
CHID1	0.677593	0.2309	False	6	1	3.7775	0.0248	False	2	1
CEP83	3.31726	0.025	False	6	2	0.769332	0.2511	False	1	2
BCL6	0.970594	0.1512	False	6	1	2.62568	0.0662	False	2	1
FGF21	0.978777	0.1481	False	6	1	2.60313	0.067	False	2	1
GPI	1.02652	0.1317	False	6	1	2.48125	0.0705	False	2	1
PGK2	0.743823	0.2166	False	6	1	3.41923	0.0359	False	2	1
MTO1	0.856285	0.1875	False	6	1	2.96836	0.055	False	2	1
ARC	0.896458	0.1747	False	6	1	2.82861	0.0594	False	2	1
KLRG1	1.14364	0.0993	False	6	1	2.21082	0.0764	False	2	1
DNASE1	0.909817	0.1706	False	6	1	2.77881	0.0617	False	2	1
C10orf120	0.788212	0.2058	False	6	1	3.20496	0.0455	False	2	1
CCDC85C	2.78979	0.0297	False	6	2	0.903493	0.1846	False	1	2
NEUROD2	0.815108	0.1982	False	6	1	3.08594	0.0501	False	2	1
SCARB1	0.970638	0.1512	False	6	1	2.58403	0.0675	False	2	1
MOCS2	4.13789	0.0137	False	6	2	0.603615	0.3374	False	1	2
ZNF860	1.06571	0.1219	False	6	1	2.32463	0.0741	False	2	1
NIPA1	1.04743	0.1264	False	6	1	2.36504	0.0734	False	2	1
FOSB	3.2561	0.0257	False	6	2	0.760707	0.2545	False	1	2
PNPLA1	1.08551	0.1156	False	6	1	2.27981	0.0752	False	2	1
CHRNA6	0.713091	0.2234	False	6	1	3.46951	0.0342	False	2	1
MALL	1.77153	0.034	False	6	1	1.39427	0.0862	False	1	1
ALAS2	1.48932	0.0433	False	6	1	1.65501	0.0787	False	1	1
BIN2	1.10979	0.1083	False	6	1	2.2141	0.0763	False	2	1
LPIN1	0.874494	0.1811	False	6	1	2.80934	0.0607	False	2	1
OBSCN	3.69147	0.0203	False	6	2	0.665167	0.3035	False	1	2
DPYD	1.11261	0.1074	False	6	1	2.20346	0.0765	False	2	1
CDK5	1.01065	0.1372	False	6	1	2.42561	0.0718	False	2	1
OR52I2	0.796129	0.2037	False	6	1	3.07551	0.0507	False	2	1
ZNF843	3.13144	0.0269	False	6	2	0.781097	0.2439	False	1	2
UBE2L3	3.61221	0.0215	False	6	2	0.675998	0.2959	False	1	2
MFHAS1	1.60724	0.0374	False	6	1	1.51621	0.0817	False	1	1
PODN	1.64626	0.0363	False	6	1	1.47476	0.0825	False	1	1
USP47	3.37429	0.0238	False	6	2	0.719151	0.2757	False	1	2
OAS3	4.04272	0.0152	False	6	2	0.599617	0.3393	False	1	2
HIGD1B	1.05073	0.1259	False	6	1	2.30578	0.0745	False	2	1
CLU	0.917309	0.1677	False	6	1	2.63856	0.0657	False	2	1
WDR35	0.954012	0.1572	False	6	1	2.52669	0.0691	False	2	1
UBL5	0.659447	0.2342	False	6	1	3.64528	0.029	False	2	1
FDCSP	0.92827	0.1651	False	6	1	2.58571	0.0674	False	2	1
GSTCD	1.03347	0.1297	False	6	1	2.31815	0.0742	False	2	1
THEMIS	4.36054	0.012	False	6	2	0.54841	0.3669	False	1	2
MPIG6B	0.862375	0.185	False	6	1	2.76197	0.0626	False	2	1
PRDX6	1.84114	0.0335	False	6	1	1.28811	0.0943	False	1	1
NAPA	3.71538	0.0199	False	6	2	0.636336	0.3199	False	1	2
RPL34	1.01929	0.1347	False	6	1	2.31875	0.0742	False	2	1
SLC19A1	0.679717	0.2302	False	6	1	3.45451	0.0347	False	2	1
PHAX	4.7176	0.0082	True	6	2	0.497096	0.384	False	1	2
RGL1	3.85297	0.0179	False	6	2	0.6069	0.3362	False	1	2
CFD	1.78657	0.0339	False	6	1	1.30664	0.0923	False	1	1
AGAP2	0.722297	0.2208	False	6	1	3.23168	0.0441	False	2	1
UBD	3.86862	0.0179	False	6	2	0.602267	0.338	False	1	2
PTTG2	3.83026	0.0181	False	6	2	0.607463	0.336	False	1	2
METTL1	0.65835	0.2343	False	6	1	3.53193	0.0326	False	2	1
OR7A5	1.55167	0.0401	False	6	1	1.49193	0.0821	False	1	1
OR6C6	1.03594	0.1286	False	6	1	2.23414	0.0761	False	2	1
RGS9BP	3.23185	0.0263	False	6	2	0.714082	0.2779	False	1	2
RPUSD2	0.821196	0.1962	False	6	1	2.81012	0.0607	False	2	1
UFSP1	4.64786	0.009	True	6	2	0.496284	0.3842	False	1	2
VPS25	3.88008	0.0176	False	6	2	0.592719	0.3419	False	1	2
ARSF	0.748407	0.2154	False	6	1	3.06206	0.0514	False	2	1
MOK	0.639471	0.2384	False	6	1	3.56939	0.031	False	2	1
AFF4	1.02628	0.1317	False	6	1	2.20046	0.0765	False	2	1
IL1RL1	4.08541	0.0148	False	6	2	0.552731	0.3646	False	1	2
LYRM4	3.63286	0.0209	False	6	2	0.620741	0.3279	False	1	2
OR4C45	0.899475	0.174	False	6	1	2.50301	0.0696	False	2	1
FPR3	3.29095	0.0252	False	6	2	0.683242	0.2926	False	1	2
PIM2	2.82046	0.0296	False	6	2	0.795808	0.2361	False	1	2
FAM227A	0.69276	0.2277	False	5	1	3.23115	0.0441	False	2	1
ZNF436	3.99834	0.0156	False	6	2	0.559216	0.3596	False	1	2
TCAF1	0.630176	0.2397	False	6	1	3.54197	0.0318	False	2	1
TMOD2	2.15418	0.0317	False	6	1	1.0357	0.1374	False	1	1
TUB	4.38717	0.0118	False	6	2	0.507323	0.381	False	1	2
SLC7A3	2.55395	0.0307	False	6	2	0.86843	0.2011	False	1	2
C6orf47	1.63137	0.0367	False	6	1	1.35847	0.0883	False	1	1
C1orf112	0.549681	0.2551	False	6	1	4.03129	0.0193	False	2	1
UBE2A	1.68901	0.035	False	6	1	1.30671	0.0923	False	1	1
SLC4A9	3.64209	0.0209	False	6	2	0.602365	0.3378	False	1	2
MCUR1	4.02199	0.0153	False	6	2	0.541859	0.369	False	1	2
KRTAP4-12	3.9641	0.0159	False	6	2	0.547837	0.367	False	1	2
PTPN18	2.98324	0.0285	False	6	2	0.727917	0.2716	False	1	2
GP1BA	1.51667	0.0408	False	6	1	1.43136	0.0841	False	1	1
IGLL5	0.673084	0.2317	False	6	1	3.21275	0.0453	False	2	1
MAPKAP1	0.83427	0.1937	False	6	1	2.586	0.0674	False	2	1
SDR39U1	3.41415	0.0232	False	6	2	0.631839	0.3217	False	1	2
HTR5A	1.64698	0.0362	False	6	1	1.30516	0.0925	False	1	1
KCNK5	1.77576	0.0339	False	6	1	1.21038	0.1023	False	1	1
ABCB1	3.35425	0.0242	False	6	2	0.639969	0.3179	False	1	2
KDM5A	0.529692	0.2573	False	6	1	4.04283	0.0192	False	2	1
CDH17	1.57618	0.0385	False	6	1	1.35818	0.0883	False	1	1
SPOUT1	0.702793	0.2253	False	6	1	3.04141	0.0522	False	2	1
PPM1N	0.916878	0.168	False	6	1	2.33081	0.0739	False	2	1
MUTYH	0.71245	0.2236	False	6	1	2.99145	0.0537	False	2	1
GNB3	3.79656	0.0185	False	6	2	0.560475	0.3585	False	1	2
CXorf40B	0.514996	0.259	False	6	1	4.13025	0.0174	False	2	1
CSTF2	0.779213	0.2078	False	6	1	2.72422	0.0639	False	2	1
ASCC3	3.64825	0.0209	False	6	2	0.580697	0.348	False	1	2
KCTD13	1.36767	0.054	False	6	1	1.54808	0.0806	False	1	1
GALNTL5	1.60046	0.0375	False	6	1	1.3182	0.0914	False	1	1
PLEKHA8	1.57402	0.0388	False	6	1	1.33866	0.0897	False	1	1
MAGEA4	3.3612	0.024	False	6	2	0.625468	0.3261	False	1	2
FBXO3	0.869657	0.1826	False	6	1	2.41688	0.0719	False	2	1
MANEAL	0.961097	0.1547	False	6	1	2.18611	0.0768	False	2	1
ALDH3B2	1.78683	0.0339	False	6	1	1.17198	0.1071	False	1	1
SEC11A	0.861021	0.1856	False	6	1	2.4284	0.0714	False	2	1
ANKRD61	0.739454	0.2178	False	6	1	2.82303	0.0594	False	2	1
HSF1	0.806062	0.2008	False	6	1	2.58885	0.0674	False	2	1
IFNL3	1.40145	0.0514	False	6	1	1.4866	0.0823	False	1	1
ERCC1	2.78563	0.0297	False	6	2	0.746929	0.2613	False	1	2
MMP24	1.39382	0.0515	False	6	1	1.49168	0.0822	False	1	1
MRPS14	0.912941	0.1695	False	6	1	2.27628	0.0752	False	2	1
ELMO3	1.42903	0.0481	False	6	1	1.4528	0.0832	False	1	1
SETBP1	0.645788	0.2374	False	6	1	3.20888	0.0453	False	2	1
GPBAR1	3.78392	0.0191	False	6	2	0.544483	0.3682	False	1	2
C8orf59	0.625141	0.2405	False	6	1	3.27137	0.0418	False	2	1
OR2C3	0.798248	0.2027	False	6	1	2.55587	0.0684	False	2	1
ZKSCAN8	0.642919	0.2378	False	6	1	3.16404	0.0474	False	2	1
RNF26	1.81201	0.0336	False	6	1	1.1195	0.1169	False	1	1
AAMP	0.70756	0.2246	False	6	1	2.85667	0.0586	False	2	1
FCN2	0.591264	0.2469	False	6	1	3.41459	0.036	False	2	1
PARP1	0.781933	0.2073	False	6	1	2.58032	0.0676	False	2	1
ZBED6	0.840082	0.1914	False	6	1	2.39693	0.0723	False	2	1
ADAM12	1.53606	0.0402	False	6	1	1.30828	0.0923	False	1	1
DNM1	0.798011	0.2029	False	6	1	2.51147	0.0694	False	2	1
LYSMD2	3.21022	0.0266	False	6	2	0.622512	0.3274	False	1	2
LOC102724957	0.831642	0.1943	False	6	1	2.40273	0.0722	False	2	1
NDUFV3	2.98911	0.0285	False	6	2	0.667011	0.3025	False	1	2
ITM2B	2.49692	0.0308	False	6	2	0.797138	0.2355	False	1	2
CHRNA9	1.31056	0.0634	False	6	1	1.49571	0.0821	False	1	1
MS4A12	0.73943	0.2178	False	6	1	2.64759	0.0653	False	2	1
NOTCH1	1.36757	0.0543	False	6	1	1.43075	0.0841	False	1	1
LTN1	0.725054	0.2205	False	6	1	2.6973	0.0645	False	2	1
DEFB112	0.645715	0.2375	False	6	1	3.02576	0.0528	False	2	1
AGMO	3.3729	0.0238	False	6	2	0.578091	0.35	False	1	2
BGN	1.63665	0.0367	False	6	1	1.18695	0.1056	False	1	1
SLC25A10	3.59897	0.0217	False	6	2	0.538874	0.3698	False	1	2
SLC8A1	3.78501	0.0191	False	6	2	0.512079	0.3794	False	1	2
OVOL3	0.785981	0.2065	False	6	1	2.45948	0.0707	False	2	1
USP21	0.527845	0.2574	False	6	1	3.66191	0.0284	False	2	1
COPZ2	0.618925	0.2415	False	6	1	3.12252	0.0485	False	2	1
GRIN2D	3.84255	0.0181	False	6	2	0.50217	0.3824	False	1	2
ADH1A	0.578716	0.2494	False	6	1	3.33326	0.039	False	2	1
RPIA	0.764487	0.2118	False	6	1	2.52125	0.0692	False	2	1
CCDC13	0.574455	0.2502	False	6	1	3.34271	0.0389	False	2	1
GBP5	1.89193	0.0328	False	6	1	1.01392	0.1449	False	1	1
LBP	0.624696	0.2405	False	6	1	3.06571	0.0512	False	2	1
CC2D1B	1.40726	0.0502	False	6	1	1.36015	0.0881	False	1	1
OOSP2	1.85842	0.0334	False	6	1	1.02764	0.1402	False	1	1
DMKN	1.35717	0.055	False	6	1	1.40551	0.0857	False	1	1
WDFY3	1.72381	0.0343	False	6	1	1.10552	0.1203	False	1	1
ZNF564	1.58573	0.0383	False	6	1	1.20168	0.1037	False	1	1
SLC2A1	1.3054	0.0642	False	6	1	1.44509	0.0833	False	1	1
OR9A4	1.87261	0.0332	False	6	1	1.00433	0.1478	False	1	1
ZNF570	3.30756	0.025	False	6	2	0.568089	0.355	False	1	2
SMTNL1	3.14119	0.0268	False	6	2	0.597987	0.3402	False	1	2
LINGO1	2.04972	0.0321	False	6	1	0.913386	0.1813	False	1	1
EEF1G	1.28548	0.0673	False	6	1	1.45398	0.0832	False	1	1
SLC12A1	3.85545	0.0179	False	6	2	0.481204	0.3892	False	1	2
KRTAP19-2	0.821799	0.1959	False	6	1	2.2574	0.0757	False	2	1
ZNF552	2.99513	0.0284	False	6	2	0.618933	0.3297	False	1	2
SLC4A1AP	1.25732	0.0717	False	6	1	1.47275	0.0827	False	1	1
CALCRL	0.655633	0.2346	False	6	1	2.8178	0.0599	False	2	1
FAM212B	1.43977	0.0474	False	6	1	1.28315	0.0945	False	1	1
SMCO4	0.7553	0.213	False	6	1	2.44108	0.071	False	2	1
C11orf1	1.2871	0.0671	False	6	1	1.42978	0.0842	False	1	1
LMNTD2	1.71378	0.0343	False	6	1	1.07267	0.1281	False	1	1
INTS4	1.51384	0.0413	False	6	1	1.21204	0.1016	False	1	1
FBXW7	0.854595	0.1882	False	6	1	2.14672	0.0774	False	2	1
EAF1	0.532869	0.257	False	6	1	3.42666	0.0357	False	2	1
ZNF626	1.27645	0.0681	False	6	1	1.42695	0.0847	False	1	1
SPRR2A	1.55159	0.0401	False	6	1	1.17275	0.1071	False	1	1
TMEM110-MUSTN1	1.57529	0.0385	False	6	1	1.15504	0.1111	False	1	1
MTHFR	1.24766	0.0728	False	6	1	1.456	0.083	False	1	1
MLH3	0.486993	0.2616	False	6	1	3.72051	0.0265	False	2	1
CCDC171	0.71252	0.2236	False	6	1	2.53334	0.0688	False	2	1
IGFBP1	1.55396	0.0399	False	6	1	1.16029	0.1098	False	1	1
C19orf81	0.506689	0.2598	False	6	1	3.55832	0.0316	False	2	1
GATAD2A	1.41475	0.0494	False	6	1	1.27262	0.0953	False	1	1
TMEM33	3.10486	0.0274	False	6	2	0.576558	0.3513	False	1	2
ZNF780A	2.4001	0.0312	False	6	2	0.74501	0.2628	False	1	2
LRRC28	2.84933	0.0295	False	6	2	0.627284	0.3247	False	1	2
DMD	2.82592	0.0296	False	6	2	0.632255	0.3215	False	1	2
USP17L1	1.62201	0.037	False	5	1	1.09572	0.1226	False	1	1
BMPER	1.34732	0.057	False	6	1	1.31754	0.0914	False	1	1
GRIA4	2.81213	0.0296	False	6	2	0.630943	0.3222	False	1	2
SEMA4C	1.76463	0.034	False	6	1	1.00531	0.1472	False	1	1
PHF6	2.84776	0.0295	False	6	2	0.621284	0.3276	False	1	2
GNAZ	1.47863	0.0443	False	6	1	1.19266	0.1049	False	1	1
SCG3	1.21927	0.0791	False	6	1	1.44541	0.0833	False	1	1
FAM160A2	1.48104	0.0441	False	6	1	1.18409	0.1059	False	1	1
ADAMTS20	1.3724	0.0536	False	6	1	1.27743	0.0949	False	1	1
ABTB1	1.46307	0.0457	False	6	1	1.19731	0.1042	False	1	1
PPP1R42	1.40131	0.0514	False	6	1	1.24757	0.0974	False	1	1
CNOT8	1.32636	0.0602	False	6	1	1.31794	0.0914	False	1	1
VRK3	1.77426	0.034	False	6	1	0.983856	0.1543	False	1	1
ZNF708	0.571456	0.2508	False	6	1	3.04535	0.0518	False	2	1
PRAMEF4	1.74079	0.0342	False	2	1	0.99957	0.1491	False	1	1
LY86	1.63189	0.0367	False	6	1	1.06001	0.1316	False	1	1
GPD1	0.557081	0.2537	False	6	1	3.09973	0.0494	False	2	1
ZNF484	1.04729	0.1264	False	6	1	1.64834	0.0789	False	1	1
TMEM255B	0.661897	0.2334	False	6	1	2.59382	0.0673	False	2	1
LENG9	1.34849	0.0563	False	6	1	1.2722	0.0953	False	1	1
IFI27L2	1.41619	0.0494	False	6	1	1.20865	0.1028	False	1	1
BAZ2B	1.64173	0.0364	False	6	1	1.03246	0.139	False	1	1
ABHD14B	1.76779	0.034	False	6	1	0.953694	0.1656	False	1	1
XRCC6	0.569348	0.2512	False	6	1	2.95966	0.0553	False	2	1
RTP3	1.18862	0.0878	False	6	1	1.41451	0.0851	False	1	1
NUP98	1.7495	0.0341	False	6	1	0.956442	0.1642	False	1	1
PARVA	1.34973	0.0561	False	6	1	1.2345	0.0988	False	1	1
F10	1.49419	0.0427	False	6	1	1.11459	0.118	False	1	1
AMHR2	0.489442	0.2612	False	6	1	3.40017	0.0367	False	2	1
NDUFA10	1.87827	0.0328	False	6	1	0.884782	0.1938	False	1	1
PQLC1	1.50043	0.0425	False	6	1	1.10515	0.1203	False	1	1
GCH1	1.49848	0.0426	False	6	1	1.10628	0.12	False	1	1
CISH	0.575356	0.25	False	6	1	2.87943	0.0582	False	2	1
OLIG1	1.31591	0.0629	False	6	1	1.25295	0.0969	False	1	1
CACNG6	1.37289	0.0536	False	6	1	1.20064	0.1037	False	1	1
ZNF524	1.40182	0.0514	False	6	1	1.17564	0.107	False	1	1
TUSC3	1.21084	0.0814	False	6	1	1.36	0.0881	False	1	1
OR4N5	1.52128	0.0406	False	6	1	1.07867	0.1268	False	1	1
LRP3	1.49657	0.0426	False	6	1	1.09501	0.1227	False	1	1
SEH1L	3.6074	0.0216	False	6	2	0.452171	0.3919	False	1	2
LCE3E	1.36264	0.0549	False	6	1	1.19409	0.1046	False	1	1
LIMK1	1.19843	0.0856	False	6	1	1.34939	0.0892	False	1	1
HSD17B14	0.682508	0.2297	False	6	1	2.36128	0.0737	False	2	1
ENGASE	1.29163	0.0664	False	6	1	1.2444	0.0976	False	1	1
ZXDC	0.499311	0.2603	False	6	1	3.2094	0.0453	False	2	1
STMN2	1.17747	0.0909	False	6	1	1.35074	0.0891	False	1	1
NAV2	1.03099	0.1303	False	6	1	1.5422	0.0806	False	1	1
TPM2	1.30583	0.0639	False	6	1	1.21658	0.101	False	1	1
RAB10	1.27852	0.068	False	6	1	1.2392	0.0982	False	1	1
PLAC9	2.67158	0.0303	False	6	2	0.592705	0.3419	False	1	2
ADAM21	1.3883	0.0524	False	6	1	1.13945	0.1136	False	1	1
WNT7A	1.61954	0.037	False	6	1	0.974702	0.1587	False	1	1
PGBD5	3.12086	0.0272	False	6	2	0.505497	0.3815	False	1	2
SLC25A2	3.23693	0.0263	False	6	2	0.48723	0.3874	False	1	2
ADAD1	1.50024	0.0425	False	6	1	1.04985	0.1332	False	1	1
CCDC140	1.02498	0.1322	False	6	1	1.52955	0.0807	False	1	1
RASL10A	1.22297	0.0779	False	6	1	1.27956	0.0946	False	1	1
SCGB3A1	1.34219	0.0577	False	6	1	1.16588	0.1083	False	1	1
SLC7A6	1.40369	0.0512	False	6	1	1.10832	0.119	False	1	1
ANXA8L1	1.58226	0.0384	False	6	1	0.979785	0.1562	False	1	1
GTF2H2	1.14617	0.099	False	5	1	1.34838	0.0892	False	1	1
ZNF844	1.35396	0.0553	False	6	1	1.13451	0.1146	False	1	1
PDE1A	1.26009	0.0709	False	6	1	1.21839	0.1008	False	1	1
ATXN7L3B	1.13869	0.101	False	6	1	1.34801	0.0892	False	1	1
CHRM3	0.637763	0.2389	False	6	1	2.40539	0.0721	False	2	1
C1orf68	0.534772	0.2568	False	6	1	2.86671	0.0585	False	2	1
GNAT3	1.63747	0.0366	False	6	1	0.935899	0.1725	False	1	1
DICER1	1.72939	0.0343	False	6	1	0.886052	0.1934	False	1	1
KLRD1	1.25002	0.0726	False	4	1	1.21934	0.1007	False	1	1
CEBPB	1.47036	0.0448	False	6	1	1.03515	0.1378	False	1	1
NPAP1	2.54359	0.0307	False	6	2	0.59799	0.3401	False	1	2
BRAF	0.619942	0.2411	False	6	1	2.45059	0.0707	False	2	1
TMEM97	1.48258	0.0438	False	6	1	1.02463	0.1411	False	1	1
RAP1GAP2	0.572301	0.2506	False	6	1	2.65346	0.0652	False	2	1
RNF39	1.31994	0.0621	False	6	1	1.14746	0.112	False	1	1
MRPS25	1.52946	0.0403	False	6	1	0.988606	0.1523	False	1	1
SH3KBP1	1.89783	0.0328	False	6	1	0.794994	0.2366	False	1	1
PGLYRP4	0.972111	0.1509	False	6	1	1.54913	0.0806	False	1	1
TMED2	1.55309	0.04	False	6	1	0.968978	0.1604	False	1	1
PHLDB3	1.51934	0.0408	False	6	1	0.988684	0.1523	False	1	1
UGT1A1	1.27073	0.0691	False	6	1	1.17991	0.1065	False	1	1
SEC14L5	1.3512	0.056	False	6	1	1.10557	0.1202	False	1	1
ANKRD30B	1.60482	0.0375	False	6	1	0.930111	0.1751	False	1	1
HFE2	1.36761	0.0541	False	6	1	1.09111	0.1236	False	1	1
PDIA3	1.24495	0.0734	False	6	1	1.19859	0.1041	False	1	1
EAF2	1.23769	0.0753	False	6	1	1.20532	0.1033	False	1	1
SPATC1L	1.87271	0.0332	False	6	1	0.795014	0.2366	False	1	1
GAP43	1.22876	0.0769	False	6	1	1.2105	0.1023	False	1	1
FLG2	1.34639	0.057	False	6	1	1.10087	0.1214	False	1	1
FREM1	0.9371	0.1632	False	6	1	1.57338	0.0804	False	1	1
ZBTB38	1.73292	0.0343	False	6	1	0.850805	0.2099	False	1	1
AVPI1	1.13855	0.1011	False	6	1	1.29492	0.0936	False	1	1
ACY1	1.37407	0.0534	False	6	1	1.06678	0.1295	False	1	1
C8orf74	1.6092	0.0371	False	6	1	0.910454	0.1828	False	1	1
ZNF83	1.1462	0.099	False	6	1	1.2762	0.0953	False	1	1
PGM2L1	1.06604	0.1218	False	6	1	1.36998	0.0877	False	1	1
OGDH	1.50023	0.0425	False	6	1	0.973309	0.1589	False	1	1
CNOT1	0.577211	0.25	False	6	1	2.52701	0.0691	False	2	1
CNPY2	1.33147	0.0595	False	6	1	1.09308	0.1233	False	1	1
PAPD5	1.4217	0.0488	False	6	1	1.02012	0.1431	False	1	1
CLEC18B	2.96292	0.0288	False	6	2	0.488925	0.3869	False	1	2
TTC16	0.653817	0.2352	False	6	1	2.21463	0.0763	False	2	1
C5orf47	1.21415	0.0805	False	6	1	1.19089	0.1051	False	1	1
RANBP3L	1.36759	0.0543	False	6	1	1.05567	0.1326	False	1	1
KLF7	1.39236	0.0517	False	6	1	1.03281	0.139	False	1	1
ESF1	1.62529	0.0369	False	6	1	0.883628	0.1941	False	1	1
AGT	1.17576	0.0915	False	6	1	1.2191	0.1008	False	1	1
VPS28	1.2285	0.077	False	6	1	1.16551	0.1084	False	1	1
SLC27A3	0.94265	0.161	False	6	1	1.51848	0.0813	False	1	1
SCFD1	0.492411	0.2608	False	6	1	2.89898	0.0572	False	2	1
PLCE1	1.762	0.034	False	6	1	0.807004	0.2312	False	1	1
FKBP11	1.01932	0.1347	False	6	1	1.39309	0.0862	False	1	1
LEFTY2	1.48498	0.0437	False	6	1	0.955133	0.1649	False	1	1
YIPF4	1.02959	0.1305	False	6	1	1.37605	0.0871	False	1	1
ING2	1.16993	0.0923	False	6	1	1.21008	0.1026	False	1	1
CKB	2.82874	0.0295	False	6	2	0.50045	0.3828	False	1	2
ZSCAN1	1.16781	0.0928	False	6	1	1.21147	0.1021	False	1	1
ALKBH4	1.36793	0.0539	False	6	1	1.03175	0.1397	False	1	1
GIT1	0.686598	0.2288	False	6	1	2.05479	0.0779	False	2	1
GCNT1	1.34381	0.0576	False	6	1	1.04551	0.1339	False	1	1
TRIM26	1.57453	0.0387	False	6	1	0.890011	0.1922	False	1	1
PDZRN3	1.23585	0.0756	False	6	1	1.13029	0.1151	False	1	1
ZNF837	1.48283	0.0438	False	6	1	0.939167	0.1716	False	1	1
CNGB1	1.18985	0.0876	False	6	1	1.16989	0.1073	False	1	1
CSTB	1.22149	0.0781	False	6	1	1.13785	0.1138	False	1	1
MLLT1	1.37849	0.0533	False	6	1	1.00444	0.1476	False	1	1
DAB2	1.40651	0.0506	False	6	1	0.980326	0.1554	False	1	1
PPIP5K1	1.22229	0.0779	False	6	1	1.1269	0.1155	False	1	1
POU5F1	1.44836	0.0468	False	6	1	0.949956	0.1672	False	1	1
ETV4	1.19045	0.0873	False	6	1	1.1547	0.1111	False	1	1
GRIK3	0.553527	0.2541	False	6	1	2.47996	0.0705	False	2	1
PTPRJ	1.30445	0.0647	False	6	1	1.05179	0.1332	False	1	1
EIF3D	1.07433	0.1192	False	6	1	1.27622	0.095	False	1	1
CYTL1	0.939223	0.1623	False	6	1	1.45953	0.0829	False	1	1
TMEM131	1.41855	0.0488	False	6	1	0.96348	0.1615	False	1	1
FOXD4L6	0.877523	0.1806	False	6	1	1.55703	0.0804	False	1	1
EPB41L2	1.10236	0.1102	False	6	1	1.23808	0.0984	False	1	1
CYP1A1	0.443867	0.2635	False	6	1	3.0732	0.0509	False	2	1
RAB9A	0.883444	0.179	False	6	1	1.54151	0.0806	False	1	1
GRIN2B	1.34628	0.057	False	6	1	1.00859	0.1468	False	1	1
CCDC27	1.37424	0.0534	False	6	1	0.987655	0.153	False	1	1
CCL17	0.847	0.1894	False	6	1	1.60188	0.0797	False	1	1
SDS	1.09021	0.1147	False	6	1	1.24353	0.0978	False	1	1
B4GAT1	1.17916	0.0898	False	6	1	1.14778	0.112	False	1	1
PTPN21	1.1226	0.1043	False	6	1	1.20152	0.1037	False	1	1
GFRA3	1.1015	0.1109	False	6	1	1.22211	0.1	False	1	1
ANGEL1	3.12506	0.0271	False	6	2	0.43034	0.3931	False	1	2
EME2	1.64365	0.0364	False	6	1	0.81615	0.2277	False	1	1
LMO4	1.29761	0.0654	False	6	1	1.03117	0.1399	False	1	1
ATAD2B	1.03943	0.1277	False	6	1	1.28393	0.0944	False	1	1
HOXD4	1.46757	0.0454	False	6	1	0.908903	0.1831	False	1	1
CTDSP2	0.947972	0.1597	False	6	1	1.40234	0.0859	False	1	1
PASD1	1.37641	0.0534	False	6	1	0.964896	0.1613	False	1	1
NAP1L4	1.39191	0.0522	False	6	1	0.950454	0.1671	False	1	1
COX7B2	1.09233	0.114	False	6	1	1.20953	0.1027	False	1	1
EMP1	0.532319	0.2572	False	6	1	2.48005	0.0705	False	2	1
PPP6R3	0.490771	0.2609	False	6	1	2.67896	0.0649	False	2	1
SYBU	1.33852	0.0583	False	6	1	0.978952	0.1568	False	1	1
TCEA3	1.45019	0.0464	False	6	1	0.903052	0.1851	False	1	1
LHB	0.906975	0.1713	False	6	1	1.44386	0.0833	False	1	1
PCDH20	1.099	0.112	False	6	1	1.19122	0.1051	False	1	1
MGST3	1.45533	0.0462	False	6	1	0.89921	0.1875	False	1	1
CSK	1.32233	0.0613	False	6	1	0.988218	0.1527	False	1	1
OR51B4	1.16219	0.0939	False	6	1	1.12052	0.1169	False	1	1
FBXO36	1.13738	0.1014	False	6	1	1.14465	0.113	False	1	1
CLSTN3	0.500303	0.2601	False	6	1	2.60124	0.0671	False	2	1
NEK5	1.16898	0.0926	False	6	1	1.11311	0.1183	False	1	1
THUMPD2	1.37154	0.0536	False	6	1	0.948458	0.1676	False	1	1
HHIPL2	1.0915	0.1142	False	6	1	1.19114	0.1051	False	1	1
S100A13	0.979733	0.1478	False	6	1	1.32288	0.0905	False	1	1
TOE1	1.36238	0.0549	False	6	1	0.9487	0.1676	False	1	1
CASC4	1.20462	0.0838	False	6	1	1.07269	0.1281	False	1	1
GRAPL	1.38791	0.0525	False	6	1	0.929247	0.1753	False	1	1
CDKN2D	1.27146	0.069	False	6	1	1.00975	0.1466	False	1	1
POR	1.11181	0.1078	False	6	1	1.15439	0.1113	False	1	1
B3GALNT1	1.16661	0.0929	False	6	1	1.09803	0.1218	False	1	1
SHC3	1.27719	0.0681	False	6	1	1.00221	0.1487	False	1	1
RLBP1	1.55256	0.0401	False	6	1	0.822802	0.2248	False	1	1
SPDYA	0.862608	0.1848	False	6	1	1.47715	0.0825	False	1	1
TAP2	1.271	0.0691	False	6	1	0.999905	0.1491	False	1	1
TTC21B	1.71075	0.0343	False	6	1	0.741236	0.2648	False	1	1
UACA	1.10908	0.1084	False	6	1	1.1381	0.1138	False	1	1
SPATA25	0.986923	0.1456	False	6	1	1.27864	0.0949	False	1	1
LCMT1	1.35366	0.0553	False	6	1	0.931596	0.1745	False	1	1
LRCH2	1.40452	0.0508	False	6	1	0.897409	0.1883	False	1	1
MBP	1.15805	0.0949	False	6	1	1.0882	0.1243	False	1	1
ZNF644	1.50683	0.0422	False	6	1	0.835697	0.2188	False	1	1
COG5	1.15796	0.0951	False	6	1	1.08611	0.1252	False	1	1
UGT2B11	1.18224	0.0892	False	4	1	1.06191	0.1309	False	1	1
JARID2	0.891538	0.1762	False	6	1	1.40777	0.0857	False	1	1
THEM6	0.966667	0.1521	False	6	1	1.29727	0.0931	False	1	1
TBXAS1	1.1307	0.1029	False	6	1	1.10722	0.1195	False	1	1
ANAPC15	1.70307	0.0343	False	6	1	0.734637	0.2686	False	1	1
MEIS2	0.887118	0.1777	False	6	1	1.41003	0.0855	False	1	1
SYN1	1.28785	0.067	False	6	1	0.968624	0.1605	False	1	1
FAM126A	1.62619	0.0369	False	6	1	0.766319	0.2524	False	1	1
NOP56	1.2692	0.0692	False	6	1	0.981799	0.155	False	1	1
BUD13	1.35191	0.0558	False	6	1	0.920995	0.1784	False	1	1
NECAB1	1.25979	0.071	False	6	1	0.986784	0.1532	False	1	1
PLGRKT	1.09833	0.1124	False	6	1	1.13173	0.115	False	1	1
OR2B6	1.52494	0.0405	False	6	1	0.813723	0.2289	False	1	1
EIF1AX	1.2204	0.0788	False	6	1	1.01621	0.1441	False	1	1
HNRNPLL	1.32609	0.0602	False	6	1	0.934614	0.1731	False	1	1
37135	1.24041	0.0751	False	6	1	0.997944	0.1497	False	1	1
LRRC42	1.00456	0.1399	False	6	1	1.2308	0.0992	False	1	1
OR6N1	0.958718	0.1556	False	6	1	1.28848	0.0943	False	1	1
ME3	0.985481	0.146	False	6	1	1.25256	0.0969	False	1	1
TAF11	1.19115	0.0869	False	6	1	1.03592	0.1374	False	1	1
PNMA6A	1.07466	0.1191	False	6	1	1.147	0.1125	False	1	1
SNTG2	1.00903	0.1381	False	6	1	1.22015	0.1005	False	1	1
C3orf33	1.24111	0.075	False	6	1	0.991166	0.1516	False	1	1
PNMA1	1.09578	0.1131	False	6	1	1.1184	0.1173	False	1	1
LAGE3	1.37305	0.0535	False	6	1	0.889668	0.1922	False	1	1
GRINA	1.36518	0.0546	False	6	1	0.894291	0.1898	False	1	1
SIAE	0.981757	0.1469	False	6	1	1.24172	0.0979	False	1	1
CRIPT	1.11246	0.1075	False	4	1	1.09516	0.1226	False	1	1
SSX3	1.25288	0.0723	False	5	1	0.971653	0.1594	False	1	1
TAS2R19	1.36337	0.0548	False	6	1	0.890607	0.1914	False	1	1
CREBL2	1.13714	0.1015	False	6	1	1.06674	0.1296	False	1	1
SORD	1.0269	0.1314	False	6	1	1.18025	0.1065	False	1	1
ZNF572	1.30529	0.0643	False	6	1	0.926292	0.1761	False	1	1
IZUMO2	1.11731	0.1061	False	6	1	1.08085	0.1262	False	1	1
FOXL2	1.2681	0.0692	False	6	1	0.952292	0.1661	False	1	1
PSD3	1.55383	0.04	False	6	1	0.776898	0.2464	False	1	1
PCDHB9	1.23304	0.0766	False	6	1	0.977618	0.1576	False	1	1
TSPY2	0.960133	0.1554	False	6	1	1.25398	0.0969	False	1	1
RNF32	1.1481	0.0986	False	6	1	1.04837	0.1335	False	1	1
OLFML1	1.40787	0.05	False	6	1	0.854756	0.2088	False	1	1
PBX4	1.00382	0.1408	False	6	1	1.19768	0.1042	False	1	1
OOEP	1.56497	0.0394	False	6	1	0.762688	0.2538	False	1	1
LSM1	1.09783	0.1127	False	6	1	1.08405	0.1257	False	1	1
RNH1	1.1485	0.0984	False	6	1	1.03615	0.1374	False	1	1
KRTCAP3	1.2709	0.0691	False	6	1	0.93555	0.1727	False	1	1
IDI1	0.968023	0.1519	False	6	1	1.22755	0.0997	False	1	1
KCNJ9	1.44401	0.047	False	6	1	0.822203	0.225	False	1	1
MPP5	0.990877	0.1448	False	6	1	1.1965	0.1042	False	1	1
OSMR	1.31709	0.0626	False	6	1	0.899294	0.1873	False	1	1
PRDM2	1.43316	0.0478	False	6	1	0.82537	0.2241	False	1	1
TAOK1	1.31846	0.0622	False	6	1	0.896055	0.1889	False	1	1
DIP2A	0.760162	0.2122	False	6	1	1.55309	0.0805	False	1	1
SPRY4	1.14651	0.099	False	6	1	1.02917	0.14	False	1	1
SPERT	1.24767	0.0728	False	6	1	0.94355	0.1702	False	1	1
PHYHD1	1.06921	0.121	False	6	1	1.10091	0.1213	False	1	1
CTRL	1.2885	0.0669	False	6	1	0.911639	0.182	False	1	1
RAP1B	0.924862	0.1656	False	6	1	1.26988	0.0957	False	1	1
ANKRD36	1.29194	0.0661	False	3	1	0.905288	0.1839	False	1	1
TGFBR3	1.32566	0.0603	False	6	1	0.881706	0.1955	False	1	1
FABP6	1.47777	0.0444	False	6	1	0.790911	0.238	False	1	1
PRC1	1.2431	0.0743	False	6	1	0.93953	0.171	False	1	1
PPDPF	1.34958	0.0561	False	6	1	0.864687	0.2024	False	1	1
CYBB	1.01982	0.1345	False	6	1	1.13581	0.1141	False	1	1
DHRS3	1.26921	0.0692	False	6	1	0.912519	0.1814	False	1	1
ARHGEF17	0.969852	0.1514	False	6	1	1.18821	0.1056	False	1	1
CNDP1	1.17257	0.0917	False	6	1	0.982466	0.1545	False	1	1
FBF1	1.38203	0.0532	False	6	1	0.832801	0.2201	False	1	1
TBC1D17	1.1213	0.1051	False	6	1	1.02637	0.1409	False	1	1
RFLNA	1.27045	0.0691	False	12	1	0.905466	0.1839	False	1	1
ADRB3	1.22983	0.0769	False	6	1	0.934706	0.1731	False	1	1
CORO2A	1.28908	0.0667	False	6	1	0.890996	0.1914	False	1	1
OR2T12	1.53283	0.0403	False	6	1	0.747643	0.261	False	1	1
SP3	0.94886	0.1593	False	6	1	1.20656	0.1033	False	1	1
TCF24	1.12707	0.1039	False	6	1	1.01415	0.1449	False	1	1
SEC24C	0.901797	0.1734	False	6	1	1.26689	0.0959	False	1	1
TRAM1	1.24582	0.0731	False	6	1	0.916756	0.1801	False	1	1
UBASH3B	1.55292	0.04	False	6	1	0.733704	0.2695	False	1	1
CAPRIN1	0.519825	0.2584	False	6	1	2.18963	0.0767	False	2	1
CAND2	0.954411	0.1571	False	6	1	1.19218	0.1051	False	1	1
SMARCA2	0.911542	0.1701	False	6	1	1.24679	0.0974	False	1	1
SLC10A3	1.11772	0.1061	False	6	1	1.01675	0.1441	False	1	1
GTSF1L	1.11301	0.107	False	6	1	1.02086	0.1426	False	1	1
APPL1	1.10199	0.1107	False	6	1	1.03004	0.1399	False	1	1
HTATIP2	1.03338	0.1297	False	6	1	1.09841	0.1217	False	1	1
CHTF8	0.961587	0.1545	False	6	1	1.18033	0.1065	False	1	1
TRPV2	1.40344	0.0512	False	6	1	0.808657	0.2302	False	1	1
OR8H2	1.18583	0.0881	False	6	1	0.955886	0.1645	False	1	1
SEC22A	1.09606	0.1131	False	6	1	1.03285	0.1389	False	1	1
KCTD8	1.33195	0.0592	False	6	1	0.848807	0.2112	False	1	1
TRIM60	1.08081	0.1171	False	6	1	1.04505	0.134	False	1	1
TAPBPL	1.34082	0.0579	False	6	1	0.84155	0.2154	False	1	1
LAS1L	1.02436	0.1328	False	6	1	1.1009	0.1213	False	1	1
GPHN	0.909829	0.1706	False	6	1	1.23836	0.0983	False	1	1
CHP2	1.16115	0.0943	False	6	1	0.969958	0.1601	False	1	1
XKR7	1.1632	0.0937	False	6	1	0.967026	0.1607	False	1	1
EDNRB	0.920725	0.1669	False	6	1	1.22128	0.1002	False	1	1
KLF10	1.33585	0.0585	False	6	1	0.841614	0.2153	False	1	1
RNF14	1.32772	0.0599	False	6	1	0.846242	0.2127	False	1	1
F2RL3	1.13844	0.1011	False	6	1	0.985939	0.1533	False	1	1
BRPF3	1.30527	0.0643	False	6	1	0.859505	0.2071	False	1	1
KRT33B	1.21155	0.0812	False	6	1	0.924622	0.1768	False	1	1
LINGO4	1.24888	0.0727	False	6	1	0.895664	0.1889	False	1	1
METTL24	0.878123	0.1805	False	6	1	1.26844	0.0959	False	1	1
LDLRAD1	0.980202	0.1476	False	6	1	1.13566	0.1141	False	1	1
RUFY4	1.26787	0.0693	False	6	1	0.876184	0.1978	False	1	1
FAM159B	1.24425	0.0737	False	6	1	0.891789	0.1909	False	1	1
SERPINB11	1.01203	0.1368	False	6	1	1.09145	0.1234	False	1	1
LRIG2	1.48064	0.0441	False	6	1	0.745306	0.2626	False	1	1
ABHD17B	1.47949	0.0441	False	6	1	0.745699	0.2622	False	1	1
COG3	1.21173	0.0811	False	6	1	0.910086	0.183	False	1	1
BRAT1	0.910175	0.1704	False	6	1	1.21141	0.1021	False	1	1
DESI1	1.12182	0.1049	False	5	1	0.98264	0.1545	False	1	1
ATP5L2	1.14648	0.099	False	6	1	0.960831	0.1626	False	1	1
MYH7	1.40894	0.0499	False	6	1	0.779456	0.2454	False	1	1
PRAMEF19	1.20613	0.0837	False	6	1	0.907795	0.1835	False	1	1
MYBPHL	1.20765	0.0831	False	6	1	0.905546	0.1839	False	1	1
DNMT3A	1.45423	0.0463	False	6	1	0.751669	0.2592	False	1	1
MISP	0.889046	0.177	False	6	1	1.22867	0.0996	False	1	1
ARL2	1.59304	0.0377	False	6	1	0.685622	0.291	False	1	1
PMP2	1.23203	0.0769	False	6	1	0.885958	0.1935	False	1	1
ZC3H11A	1.18671	0.0879	False	6	1	0.919679	0.179	False	1	1
ZFY	1.19879	0.0856	False	6	1	0.909623	0.1831	False	1	1
ZNF521	1.51648	0.0408	False	6	1	0.716358	0.277	False	1	1
HHIPL1	1.14713	0.0988	False	6	1	0.94434	0.1697	False	1	1
APOL1	0.990795	0.1449	False	6	1	1.09286	0.1233	False	1	1
TNFAIP1	1.18194	0.0892	False	6	1	0.915233	0.1806	False	1	1
NLK	1.08322	0.1164	False	6	1	0.997866	0.1497	False	1	1
TDRD15	0.992252	0.1438	False	6	1	1.0881	0.1243	False	1	1
DNAJC18	1.17329	0.0916	False	6	1	0.919986	0.1788	False	1	1
KANSL1	1.19598	0.0863	False	6	1	0.902499	0.1853	False	1	1
KNTC1	1.11974	0.1053	False	6	1	0.963617	0.1615	False	1	1
TRERF1	1.34776	0.0563	False	6	1	0.800424	0.2339	False	1	1
STK32B	1.02097	0.1342	False	6	1	1.05629	0.1325	False	1	1
TERF2	1.37234	0.0536	False	6	1	0.785659	0.2401	False	1	1
IRGM	0.964985	0.1529	False	6	1	1.11703	0.1175	False	1	1
BAZ1B	0.890833	0.1764	False	6	1	1.20889	0.1028	False	1	1
ZNF836	1.10979	0.1083	False	6	1	0.970143	0.1601	False	1	1
C11orf49	0.971955	0.1509	False	6	1	1.10771	0.1192	False	1	1
TUBA3D	1.08107	0.1169	False	6	1	0.995078	0.1504	False	1	1
ISLR2	0.861575	0.1856	False	6	1	1.24793	0.0973	False	1	1
LMAN1L	1.2493	0.0727	False	6	1	0.860528	0.2057	False	1	1
ATP1B4	0.837189	0.1923	False	6	1	1.2799	0.0946	False	1	1
CLVS1	1.29891	0.0651	False	6	1	0.824835	0.2243	False	1	1
SPPL3	1.0657	0.122	False	6	1	1.00268	0.1484	False	1	1
ARHGEF37	1.06029	0.1233	False	6	1	1.00637	0.1469	False	1	1
MMP13	1.0243	0.1331	False	6	1	1.03963	0.1359	False	1	1
NEBL	1.08388	0.1162	False	6	1	0.981935	0.155	False	1	1
DPCD	1.13194	0.1024	False	6	1	0.939611	0.171	False	1	1
PAFAH1B2	1.13228	0.1024	False	6	1	0.939243	0.1716	False	1	1
FSCN3	1.32205	0.0615	False	6	1	0.804088	0.2318	False	1	1
MSANTD1	0.901115	0.1737	False	6	1	1.17955	0.1065	False	1	1
AUH	1.10138	0.111	False	6	1	0.962633	0.1617	False	1	1
FADS6	1.02607	0.1317	False	6	1	1.03325	0.1384	False	1	1
CDKL3	1.04229	0.1274	False	6	1	1.01694	0.1441	False	1	1
CYP4F22	0.977775	0.1485	False	6	1	1.08367	0.1258	False	1	1
CACNG7	1.12868	0.1034	False	6	1	0.938434	0.1716	False	1	1
PAX8	0.907828	0.1713	False	6	1	1.16655	0.1082	False	1	1
TTC28	1.22536	0.0776	False	6	1	0.863798	0.2026	False	1	1
LRRC25	0.859542	0.1858	False	6	1	1.23073	0.0992	False	1	1
TP53I11	1.35025	0.056	False	6	1	0.78339	0.2427	False	1	1
GALP	1.32758	0.06	False	6	1	0.796469	0.2358	False	1	1
C17orf78	1.10072	0.1112	False	6	1	0.959668	0.1631	False	1	1
NANOGNB	1.69562	0.0345	False	6	1	0.62171	0.3275	False	1	1
KLLN	1.46	0.0462	False	6	1	0.721757	0.2744	False	1	1
BRI3BP	1.10547	0.1093	False	6	1	0.951825	0.1662	False	1	1
NDOR1	1.01957	0.1345	False	6	1	1.03122	0.1399	False	1	1
BTBD9	1.19642	0.0862	False	6	1	0.877875	0.1971	False	1	1
CFAP43	0.891481	0.1762	False	6	1	1.17776	0.1067	False	1	1
NR2C2AP	0.982765	0.1469	False	6	1	1.06649	0.1296	False	1	1
MORC4	0.972171	0.1509	False	6	1	1.07685	0.1271	False	1	1
SOGA1	1.05846	0.1238	False	6	1	0.988959	0.1523	False	1	1
ACTA1	1.1848	0.0883	False	6	1	0.882423	0.1948	False	1	1
COG6	1.20086	0.0849	False	6	1	0.869899	0.2001	False	1	1
COPZ1	1.02284	0.1339	False	6	1	1.02123	0.1425	False	1	1
TOP2B	1.24398	0.0738	False	6	1	0.838769	0.2167	False	1	1
SENP6	1.09984	0.1117	False	6	1	0.947906	0.1676	False	1	1
TXN	1.10879	0.1084	False	6	1	0.938422	0.1716	False	1	1
ALDH1A3	1.37662	0.0534	False	6	1	0.755011	0.2575	False	1	1
SNX25	0.845648	0.1895	False	6	1	1.22862	0.0996	False	1	1
CD53	1.00489	0.1399	False	6	1	1.03316	0.1387	False	1	1
PARM1	1.11252	0.1075	False	6	1	0.931655	0.1743	False	1	1
RDH5	1.34478	0.0574	False	6	1	0.76997	0.2506	False	1	1
TATDN2	0.843642	0.19	False	6	1	1.22497	0.1	False	1	1
CNIH4	1.20738	0.0832	False	6	1	0.855907	0.2078	False	1	1
ADAM22	1.05818	0.124	False	6	1	0.97506	0.1586	False	1	1
HEPH	1.02659	0.1317	False	6	1	1.005	0.1475	False	1	1
NRG1	1.08663	0.1154	False	6	1	0.948476	0.1676	False	1	1
RGS22	1.12706	0.1039	False	6	1	0.914389	0.181	False	1	1
TRAF2	1.24368	0.0739	False	6	1	0.828496	0.2228	False	1	1
NEK10	1.16656	0.0929	False	6	1	0.881886	0.1949	False	1	1
RBM39	1.47451	0.0445	False	6	1	0.696725	0.2853	False	1	1
OR13C8	1.27851	0.068	False	6	1	0.803091	0.2324	False	1	1
TMEM14C	1.41728	0.0492	False	6	1	0.724025	0.2731	False	1	1
SMIM1	1.34386	0.0576	False	6	1	0.763327	0.2536	False	1	1
SLC26A9	0.983482	0.1467	False	6	1	1.0423	0.1349	False	1	1
NBEAL1	1.22272	0.0779	False	6	1	0.838097	0.2171	False	1	1
AHSA1	1.02098	0.1342	False	6	1	1.00169	0.1488	False	1	1
HLA-A	1.09993	0.1116	False	6	1	0.929528	0.1752	False	1	1
CD1C	1.03512	0.129	False	6	1	0.987579	0.153	False	1	1
ZNF449	1.23297	0.0767	False	6	1	0.82864	0.2227	False	1	1
MRPS9	1.15	0.0979	False	6	1	0.888215	0.1926	False	1	1
SFMBT1	1.35725	0.055	False	6	1	0.752514	0.2587	False	1	1
VCX3A	1.26145	0.0704	False	5	1	0.808325	0.2303	False	1	1
LMBR1	1.08655	0.1155	False	6	1	0.938119	0.1716	False	1	1
NOL12	1.07685	0.118	False	6	1	0.94652	0.1684	False	1	1
MARK3	1.20653	0.0836	False	6	1	0.844569	0.2132	False	1	1
GDNF-AS1	1.16025	0.0945	False	6	1	0.876366	0.1977	False	1	1
DEFB132	1.21046	0.0817	False	6	1	0.838371	0.2169	False	1	1
ITGA3	0.856927	0.1872	False	6	1	1.18411	0.1058	False	1	1
C19orf57	1.21943	0.0789	False	6	1	0.831715	0.2211	False	1	1
HINT2	1.06668	0.1217	False	6	1	0.950193	0.1672	False	1	1
ZNF135	0.968449	0.1519	False	6	1	1.04488	0.1341	False	1	1
BEX5	1.01337	0.1367	False	6	1	0.998304	0.1495	False	1	1
HIC2	1.69715	0.0345	False	6	1	0.595981	0.3411	False	1	1
WNK4	1.19914	0.0856	False	6	1	0.842654	0.2145	False	1	1
NUDCD2	1.2684	0.0692	False	6	1	0.795176	0.2365	False	1	1
RNF151	1.08758	0.1153	False	6	1	0.926272	0.1762	False	1	1
MKI67	0.492871	0.2607	False	6	1	2.04233	0.0779	False	2	1
PSKH1	0.960925	0.1548	False	6	1	1.04707	0.1339	False	1	1
DCUN1D3	1.1963	0.0863	False	6	1	0.840638	0.2156	False	1	1
MZF1	1.21076	0.0815	False	6	1	0.830145	0.2219	False	1	1
MINDY2	0.670996	0.2322	False	6	1	1.49615	0.0819	False	1	1
FAM172A	1.14183	0.1	False	6	1	0.878667	0.1966	False	1	1
RBM11	1.05932	0.1237	False	6	1	0.946823	0.168	False	1	1
GCGR	0.929108	0.165	False	6	1	1.0794	0.1267	False	1	1
RAB3GAP1	1.06468	0.1221	False	6	1	0.94169	0.1705	False	1	1
PPP1R13L	1.21967	0.0788	False	6	1	0.821912	0.2252	False	1	1
ZNRF3	1.65337	0.036	False	6	1	0.606308	0.3365	False	1	1
PRKD3	0.962855	0.1542	False	6	1	1.03892	0.1368	False	1	1
MEIS3	1.23367	0.0766	False	6	1	0.809935	0.2302	False	1	1
GAB4	1.44855	0.0468	False	6	1	0.689568	0.2898	False	1	1
PTH2	1.01625	0.1356	False	6	1	0.982748	0.1545	False	1	1
C3orf52	0.655265	0.2347	False	6	1	1.52265	0.0812	False	1	1
TTC27	0.974331	0.1498	False	6	1	1.02133	0.1425	False	1	1
STK11IP	1.12697	0.1039	False	6	1	0.881397	0.1955	False	1	1
CKMT2	1.2759	0.0682	False	6	1	0.777933	0.2461	False	1	1
UBN2	0.801307	0.2024	False	6	1	1.23867	0.0983	False	1	1
FBXL5	0.455626	0.2632	False	6	1	2.17428	0.077	False	2	1
PTPRN	1.48652	0.0434	False	6	1	0.66629	0.3027	False	1	1
GOLGA8B	0.978079	0.1485	False	6	1	1.01224	0.1458	False	1	1
GPR180	1.26219	0.0702	False	6	1	0.783666	0.2425	False	1	1
ABCB5	1.25233	0.0724	False	6	1	0.789323	0.2386	False	1	1
CHST10	1.24633	0.0729	False	6	1	0.791364	0.2378	False	1	1
HUS1B	1.08122	0.1169	False	6	1	0.911592	0.1823	False	1	1
NMT1	1.13952	0.1008	False	6	1	0.864462	0.2025	False	1	1
GAGE12G	1.55449	0.0399	False	6	1	0.633485	0.3209	False	1	1
MAGEC2	0.972946	0.1503	False	6	1	1.01166	0.1459	False	1	1
POLR2J3	1.15077	0.0975	False	5	1	0.853661	0.2091	False	1	1
RAB34	1.09228	0.114	False	6	1	0.898239	0.188	False	1	1
CLCNKB	1.48603	0.0436	False	6	1	0.660174	0.3063	False	1	1
OR52N1	1.34464	0.0574	False	6	1	0.72752	0.2716	False	1	1
GRB7	0.858083	0.1866	False	6	1	1.13993	0.1134	False	1	1
RHBDL2	1.05584	0.1243	False	6	1	0.926244	0.1762	False	1	1
FDPS	0.925306	0.1654	False	6	1	1.05426	0.1329	False	1	1
WDR88	0.933182	0.1641	False	6	1	1.0451	0.134	False	1	1
BCL11B	1.04718	0.1265	False	6	1	0.931065	0.1748	False	1	1
ZNF184	0.846104	0.1894	False	6	1	1.15211	0.1115	False	1	1
MED7	1.08702	0.1154	False	6	1	0.894657	0.1898	False	1	1
UGT2A1	1.00003	0.1418	False	6	1	0.970914	0.1597	False	1	1
THOC3	0.957757	0.1561	False	6	1	1.01301	0.1453	False	1	1
ITPRIPL2	0.910269	0.1704	False	6	1	1.06559	0.1301	False	1	1
SAE1	1.08281	0.1165	False	6	1	0.894159	0.19	False	1	1
EN2	1.1223	0.1046	False	6	1	0.862524	0.2033	False	1	1
SH3GLB1	1.08908	0.1149	False	6	1	0.888053	0.1928	False	1	1
HMP19	1.07528	0.1185	False	6	1	0.899323	0.1872	False	1	1
IFNG	0.929717	0.165	False	6	1	1.03999	0.1359	False	1	1
WIPF1	1.19241	0.0868	False	6	1	0.810121	0.2302	False	1	1
IAH1	1.02218	0.1339	False	6	1	0.9435	0.1702	False	1	1
PPP2R5D	1.06171	0.123	False	6	1	0.906249	0.1839	False	1	1
MTERF1	1.20712	0.0836	False	6	1	0.796685	0.2357	False	1	1
LETM2	0.796643	0.2036	False	6	1	1.20398	0.1034	False	1	1
KCNJ4	0.948922	0.1592	False	6	1	1.00965	0.1466	False	1	1
SENP5	0.93207	0.1645	False	6	1	1.02679	0.1407	False	1	1
WDR59	1.22704	0.0772	False	6	1	0.779771	0.245	False	1	1
MRAP	1.13125	0.1024	False	6	1	0.84387	0.2137	False	1	1
GPR182	1.2927	0.066	False	6	1	0.737742	0.2671	False	1	1
NUP62CL	1.3357	0.0588	False	5	1	0.711877	0.2783	False	1	1
SGSM2	1.44999	0.0465	False	6	1	0.65543	0.3098	False	1	1
SPEF1	0.840964	0.1913	False	6	1	1.12996	0.1151	False	1	1
SEC31B	0.895956	0.1748	False	6	1	1.06041	0.1314	False	1	1
GEMIN8	1.02778	0.1309	False	6	1	0.924254	0.1772	False	1	1
TBL3	0.948279	0.1597	False	6	1	1.00122	0.1488	False	1	1
OSBPL2	1.5431	0.0402	False	6	1	0.614988	0.332	False	1	1
PACSIN1	1.0548	0.125	False	6	1	0.898862	0.1877	False	1	1
TRUB2	0.929037	0.165	False	6	1	1.01871	0.1434	False	1	1
FBXO17	1.02855	0.1308	False	6	1	0.920065	0.1786	False	1	1
KLHL1	1.09072	0.1145	False	6	1	0.866178	0.202	False	1	1
CSF3R	0.871614	0.1816	False	6	1	1.08312	0.1258	False	1	1
CTXN2	0.767475	0.2109	False	6	1	1.22702	0.0998	False	1	1
RHOT1	0.687379	0.2288	False	6	1	1.36797	0.0878	False	1	1
DNAJC5B	1.08548	0.1156	False	6	1	0.866183	0.202	False	1	1
HTR2C	0.981191	0.1471	False	6	1	0.957493	0.1636	False	1	1
OTUD3	1.03893	0.1279	False	6	1	0.902122	0.1858	False	1	1
VGLL1	1.30335	0.0649	False	6	1	0.719036	0.2757	False	1	1
GFER	0.958142	0.1558	False	6	1	0.977994	0.1575	False	1	1
PKP1	1.08702	0.1154	False	6	1	0.861155	0.2052	False	1	1
ZNF358	1.19082	0.087	False	6	1	0.785571	0.2402	False	1	1
LRIT1	1.33963	0.0579	False	6	1	0.697196	0.2851	False	1	1
AKR1B1	1.007	0.1389	False	6	1	0.926897	0.1759	False	1	1
MAGEA2	1.10277	0.1099	False	6	1	0.846383	0.2125	False	1	1
RFNG	1.06525	0.122	False	6	1	0.875771	0.198	False	1	1
EVX2	0.820636	0.1962	False	6	1	1.13632	0.114	False	1	1
HEMK1	1.20387	0.0841	False	6	1	0.774228	0.2482	False	1	1
AP2M1	1.07149	0.1199	False	6	1	0.869297	0.2007	False	1	1
LCE1A	1.14966	0.0981	False	6	1	0.80972	0.2302	False	1	1
TAAR2	1.14613	0.099	False	6	1	0.811667	0.2293	False	1	1
RHOBTB3	1.06102	0.1232	False	6	1	0.876	0.1979	False	1	1
ANKRD53	0.89155	0.1762	False	6	1	1.04189	0.135	False	1	1
HRASLS	1.01478	0.1365	False	6	1	0.912722	0.1813	False	1	1
IRF7	1.45746	0.0462	False	6	1	0.63439	0.3205	False	1	1
ATXN7	1.32023	0.0619	False	6	1	0.700314	0.2838	False	1	1
CSTF3	1.36465	0.0546	False	6	1	0.677515	0.2947	False	1	1
KTI12	1.31808	0.0622	False	6	1	0.701349	0.2831	False	1	1
FGGY	0.946791	0.1602	False	6	1	0.975261	0.1586	False	1	1
CRISPLD1	1.36433	0.0547	False	6	1	0.676509	0.2952	False	1	1
ODF3	1.21914	0.0791	False	6	1	0.75571	0.2573	False	1	1
CSF1	1.10217	0.1103	False	6	1	0.835648	0.2191	False	1	1
EXOC4	1.09117	0.1142	False	6	1	0.843493	0.2138	False	1	1
WISP1	0.88568	0.1786	False	6	1	1.03852	0.1369	False	1	1
DDX47	1.59024	0.0382	False	6	1	0.578397	0.3496	False	1	1
SH3GL3	1.03437	0.1291	False	6	1	0.887708	0.1928	False	1	1
CGN	1.36043	0.055	False	6	1	0.674409	0.297	False	1	1
SERPINA7	1.18507	0.0882	False	6	1	0.773745	0.2486	False	1	1
BTNL10	1.00524	0.1397	False	6	1	0.912042	0.1819	False	1	1
SPINK1	1.57451	0.0387	False	6	1	0.581615	0.3475	False	1	1
KIR2DL3	1.20934	0.0825	False	5	1	0.756177	0.257	False	1	1
ARHGEF1	0.79516	0.2037	False	6	1	1.14859	0.112	False	1	1
MUSK	1.34176	0.0577	False	6	1	0.680683	0.2935	False	1	1
PHLDA2	1.36467	0.0546	False	6	1	0.669185	0.3011	False	1	1
PRPSAP2	1.33776	0.0584	False	6	1	0.682511	0.2927	False	1	1
TRIM2	1.06403	0.1225	False	6	1	0.857883	0.2074	False	1	1
CLIC4	0.757055	0.2128	False	6	1	1.20572	0.1033	False	1	1
CX3CL1	0.930775	0.1647	False	6	1	0.979724	0.1563	False	1	1
CCDC91	1.52691	0.0405	False	6	1	0.596597	0.3408	False	1	1
ATP6AP2	1.12105	0.1051	False	6	1	0.812178	0.2291	False	1	1
OTX2	0.696558	0.2267	False	6	1	1.30504	0.0925	False	1	1
ITGAL	1.03918	0.1278	False	6	1	0.874105	0.1988	False	1	1
CETN2	0.6987	0.2264	False	6	1	1.30003	0.0928	False	1	1
IGBP1	1.02847	0.1308	False	6	1	0.882861	0.1946	False	1	1
NTRK2	1.56773	0.0391	False	6	1	0.57913	0.349	False	1	1
ASH1L	0.996744	0.1434	False	6	1	0.909946	0.183	False	1	1
SLC2A11	1.32375	0.0609	False	6	1	0.68443	0.2918	False	1	1
CHCHD1	1.10425	0.1094	False	6	1	0.820236	0.2258	False	1	1
IL27RA	0.927688	0.1653	False	6	1	0.976304	0.158	False	1	1
SKA2	0.741611	0.2172	False	6	1	1.22112	0.1003	False	1	1
RNF149	1.10213	0.1106	False	6	1	0.819565	0.2262	False	1	1
TMEM109	1.12695	0.1039	False	6	1	0.800591	0.2338	False	1	1
FOXP2	0.920863	0.1668	False	6	1	0.97907	0.1567	False	1	1
OR10K1	0.932116	0.1645	False	6	1	0.965624	0.1609	False	1	1
CPSF4	1.04827	0.1263	False	6	1	0.857232	0.2076	False	1	1
IL25	1.72449	0.0343	False	6	1	0.518207	0.3768	False	1	1
FANCE	1.11126	0.1081	False	6	1	0.802681	0.233	False	1	1
SLC34A3	1.20287	0.0844	False	6	1	0.740615	0.265	False	1	1
SMIM15	0.7017	0.2259	False	6	1	1.26885	0.0958	False	1	1
MFAP5	0.849128	0.1891	False	6	1	1.04826	0.1335	False	1	1
HSPB11	0.996352	0.1436	False	6	1	0.892688	0.1907	False	1	1
OR11H12	0.736408	0.2184	False	5	1	1.20735	0.1031	False	1	1
BNC2	0.724595	0.2205	False	6	1	1.22688	0.0999	False	1	1
RASSF6	1.39549	0.0514	False	6	1	0.635457	0.3201	False	1	1
HRK	1.22444	0.0779	False	6	1	0.723908	0.2731	False	1	1
PGAM4	0.944786	0.1605	False	6	1	0.938031	0.1717	False	1	1
TSLP	0.934491	0.1634	False	6	1	0.947071	0.168	False	1	1
GEMIN4	1.07968	0.1173	False	6	1	0.819675	0.226	False	1	1
CNBD2	0.907286	0.1713	False	6	1	0.975276	0.1584	False	1	1
VPS39	0.754363	0.2133	False	6	1	1.17286	0.1071	False	1	1
EYA4	1.25895	0.0711	False	6	1	0.702264	0.2828	False	1	1
PKLR	0.813709	0.1984	False	6	1	1.08627	0.125	False	1	1
ASB18	1.03182	0.1299	False	6	1	0.856379	0.2077	False	1	1
PALMD	1.13405	0.1019	False	6	1	0.778663	0.2457	False	1	1
37226	1.12006	0.1053	False	6	1	0.788391	0.2389	False	1	1
RET	0.949272	0.1586	False	6	1	0.929935	0.1751	False	1	1
SLC17A9	1.28906	0.0667	False	6	1	0.684335	0.2918	False	1	1
GPR158	0.800279	0.2026	False	6	1	1.1022	0.1206	False	1	1
KLHL9	0.899074	0.1744	False	6	1	0.980404	0.1553	False	1	1
TMEM265	1.26074	0.0706	False	6	1	0.698859	0.2842	False	1	1
TLN2	1.26045	0.0708	False	6	1	0.697763	0.2847	False	1	1
DEFA5	1.38331	0.0531	False	6	1	0.6354	0.3201	False	1	1
SCYL2	0.782387	0.2072	False	6	1	1.12217	0.1168	False	1	1
SH2B3	0.877625	0.1806	False	6	1	1.00034	0.149	False	1	1
RPS25	1.10548	0.1092	False	6	1	0.793658	0.2369	False	1	1
COL12A1	0.919466	0.1669	False	6	1	0.9539	0.1654	False	1	1
RAB40A	0.942218	0.1612	False	6	1	0.930729	0.1748	False	1	1
PLEKHM2	1.41752	0.049	False	6	1	0.61841	0.3298	False	1	1
CXXC4	1.1278	0.1038	False	6	1	0.777048	0.2464	False	1	1
KCTD16	0.864821	0.1841	False	6	1	1.0132	0.1451	False	1	1
LACRT	0.917346	0.1677	False	6	1	0.955051	0.1649	False	1	1
WDR31	0.943055	0.161	False	6	1	0.927838	0.1757	False	1	1
PFKFB2	1.04106	0.1275	False	6	1	0.840472	0.2161	False	1	1
ZNF600	1.15504	0.096	False	6	1	0.757304	0.2565	False	1	1
SPPL2A	1.0579	0.124	False	6	1	0.826778	0.2236	False	1	1
NXNL1	0.999527	0.1419	False	6	1	0.87293	0.1992	False	1	1
DUSP2	0.767944	0.2107	False	6	1	1.1359	0.1141	False	1	1
ATP1B3	1.1019	0.1107	False	6	1	0.791272	0.2378	False	1	1
TTC6	1.33256	0.059	False	6	1	0.653946	0.3115	False	1	1
TCF4	1.19393	0.0865	False	6	1	0.729687	0.271	False	1	1
DCUN1D2	1.12344	0.1042	False	6	1	0.775275	0.2478	False	1	1
NUP88	1.21495	0.0799	False	6	1	0.716005	0.2772	False	1	1
ZNF676	1.33091	0.0596	False	6	1	0.653271	0.3119	False	1	1
NO-TARGET_755	1.25187	0.0724	False	1	1	0.693726	0.287	False	1	1
BCO2	1.03152	0.1301	False	6	1	0.840492	0.2161	False	1	1
RPRD2	0.95945	0.1555	False	6	1	0.903543	0.1846	False	1	1
GNB1	0.891478	0.1763	False	6	1	0.972301	0.1592	False	1	1
ZBTB17	1.44629	0.0469	False	6	1	0.599252	0.3394	False	1	1
C14orf159	0.994773	0.1438	False	6	1	0.870799	0.1996	False	1	1
QRICH1	0.678106	0.2308	False	6	1	1.2769	0.0949	False	1	1
IPO9	1.35172	0.0558	False	6	1	0.640319	0.3177	False	1	1
PTGIR	1.414	0.0495	False	6	1	0.610455	0.3349	False	1	1
CDH13	0.815764	0.1982	False	6	1	1.05804	0.1321	False	1	1
RBM38	1.06911	0.1211	False	6	1	0.807193	0.231	False	1	1
GNAI1	0.929199	0.165	False	6	1	0.928372	0.1755	False	1	1
GOLGA8H	1.02279	0.1339	False	4	1	0.842108	0.2148	False	1	1
SIN3B	1.06571	0.1219	False	6	1	0.807846	0.2303	False	1	1
C1orf195	1.41051	0.0498	False	6	1	0.610192	0.3349	False	1	1
VWA3A	1.11213	0.1075	False	6	1	0.773553	0.2486	False	1	1
ZNF33A	1.37207	0.0536	False	6	1	0.62675	0.3249	False	1	1
ZWINT	1.38474	0.0526	False	6	1	0.620753	0.3279	False	1	1
PGF	0.860108	0.1858	False	6	1	0.99896	0.1493	False	1	1
ABTB2	0.923756	0.1661	False	6	1	0.929576	0.1752	False	1	1
TOPAZ1	1.10633	0.1091	False	6	1	0.775503	0.2471	False	1	1
SETD2	1.46944	0.0448	False	6	1	0.583477	0.3469	False	1	1
WTIP	0.94175	0.1614	False	6	1	0.910369	0.1829	False	1	1
LOC285500	1.32024	0.0619	False	6	1	0.64828	0.3139	False	1	1
CKAP5	0.740984	0.2175	False	6	1	1.15414	0.1114	False	1	1
RFPL4B	0.839671	0.1915	False	6	1	1.01822	0.1436	False	1	1
GJB7	1.63149	0.0367	False	6	1	0.523125	0.3757	False	1	1
STX16	1.32515	0.0604	False	6	1	0.643229	0.3162	False	1	1
DPH3	1.26114	0.0705	False	4	1	0.675031	0.2962	False	1	1
LRFN3	1.22737	0.0771	False	6	1	0.693477	0.2873	False	1	1
POC1B	1.01788	0.1349	False	6	1	0.83595	0.2187	False	1	1
FRRS1	1.33229	0.0591	False	6	1	0.638164	0.319	False	1	1
HAAO	1.14547	0.099	False	6	1	0.742058	0.2643	False	1	1
C10orf55	0.892731	0.1758	False	6	1	0.951135	0.1667	False	1	1
VPS18	0.78407	0.2069	False	6	1	1.08274	0.126	False	1	1
PRKAA1	0.781736	0.2075	False	6	1	1.08512	0.1255	False	1	1
MCPH1	1.14991	0.0979	False	6	1	0.737368	0.2672	False	1	1
TMEM249	1.1593	0.0946	False	6	1	0.730176	0.2707	False	1	1
CAMK1	1.13739	0.1014	False	6	1	0.74373	0.2634	False	1	1
RALGAPA2	0.892521	0.1759	False	6	1	0.947561	0.1678	False	1	1
SLAMF6	0.951573	0.1579	False	6	1	0.887897	0.1928	False	1	1
HCN4	0.982647	0.1469	False	6	1	0.859553	0.2071	False	1	1
MEGF9	1.02667	0.1314	False	6	1	0.822143	0.225	False	1	1
TLX2	1.08575	0.1156	False	6	1	0.777367	0.2463	False	1	1
ZHX1-C8orf76	1.28854	0.0668	False	6	1	0.65486	0.3106	False	1	1
ARF4	0.906697	0.1714	False	6	1	0.930096	0.1751	False	1	1
KPNA4	0.904233	0.1718	False	6	1	0.932078	0.1743	False	1	1
MYH7B	1.19023	0.0875	False	6	1	0.708084	0.2799	False	1	1
C2CD2L	1.06073	0.1232	False	6	1	0.793986	0.2368	False	1	1
ADGRL1	1.11175	0.1079	False	6	1	0.756961	0.2565	False	1	1
CERS5	0.961762	0.1544	False	6	1	0.874888	0.1984	False	1	1
UBFD1	1.28755	0.0671	False	6	1	0.65348	0.3117	False	1	1
DRD5	1.31	0.0634	False	6	1	0.642223	0.3166	False	1	1
RPS6KA4	1.34618	0.0572	False	6	1	0.624912	0.3264	False	1	1
C7orf69	0.719253	0.2223	False	6	1	1.16959	0.1073	False	1	1
CDKN2A	0.99625	0.1436	False	6	1	0.844179	0.2137	False	1	1
HBQ1	1.56876	0.0391	False	6	1	0.536086	0.3712	False	1	1
TAS2R39	1.11301	0.107	False	6	1	0.755109	0.2575	False	1	1
ZNF764	1.25972	0.071	False	6	1	0.667146	0.3024	False	1	1
OR52B2	0.887665	0.1777	False	6	1	0.946527	0.1684	False	1	1
HECTD4	1.12488	0.1041	False	6	1	0.746839	0.2613	False	1	1
TOMM5	0.852357	0.1884	False	6	1	0.985502	0.1538	False	1	1
MMP25	1.00955	0.1378	False	6	1	0.831516	0.2211	False	1	1
RANGAP1	0.873567	0.1812	False	6	1	0.960109	0.1629	False	1	1
NKAIN3	1.29557	0.0656	False	6	1	0.64648	0.3146	False	1	1
ADGRG7	1.50007	0.0426	False	6	1	0.557972	0.3602	False	1	1
CATSPERZ	0.893519	0.1754	False	6	1	0.936202	0.1723	False	1	1
APOA4	1.30762	0.0638	False	6	1	0.639345	0.3183	False	1	1
TRAPPC5	0.893496	0.1754	False	6	1	0.935635	0.1727	False	1	1
CARS2	1.20058	0.085	False	6	1	0.696025	0.2858	False	1	1
MFRP	0.85059	0.1887	False	6	1	0.981429	0.1552	False	1	1
SLC18B1	0.902005	0.1732	False	6	1	0.925355	0.1766	False	1	1
DHX35	1.25415	0.0722	False	6	1	0.665489	0.3033	False	1	1
SNX22	1.00218	0.1413	False	6	1	0.832656	0.2201	False	1	1
SPINT4	0.897851	0.1745	False	6	1	0.929126	0.1753	False	1	1
CYP7A1	1.14019	0.1004	False	6	1	0.730527	0.2706	False	1	1
MBL2	0.791114	0.2046	False	6	1	1.05265	0.1332	False	1	1
PIWIL4	1.34734	0.057	False	6	1	0.618055	0.3304	False	1	1
PSMD4	0.813806	0.1984	False	6	1	1.02303	0.1419	False	1	1
GPATCH3	1.08797	0.1152	False	6	1	0.765179	0.2527	False	1	1
CSNK1A1L	1.32005	0.0621	False	6	1	0.630129	0.3224	False	1	1
SLC4A4	1.07134	0.1201	False	6	1	0.776265	0.2465	False	1	1
VARS2	1.25201	0.0724	False	6	1	0.664185	0.3037	False	1	1
BLOC1S4	1.03921	0.1278	False	6	1	0.800193	0.234	False	1	1
EFNA2	0.928891	0.165	False	6	1	0.894407	0.1898	False	1	1
ZDHHC11B	0.845246	0.1896	False	6	1	0.981604	0.155	False	1	1
C5orf64	1.32356	0.061	False	6	1	0.626712	0.325	False	1	1
TAGLN	1.13112	0.1027	False	6	1	0.732428	0.2699	False	1	1
RPL18A	0.898026	0.1745	False	6	1	0.921951	0.178	False	1	1
KCNN2	0.831374	0.1943	False	6	1	0.994704	0.1506	False	1	1
CYSLTR2	1.0583	0.1239	False	6	1	0.780429	0.2444	False	1	1
PTHLH	1.01525	0.1365	False	6	1	0.813167	0.2289	False	1	1
PSAPL1	1.25386	0.0722	False	6	1	0.658176	0.3078	False	1	1
CAV2	0.980767	0.1474	False	6	1	0.840909	0.2156	False	1	1
PLEKHB1	1.26237	0.0702	False	6	1	0.652604	0.3122	False	1	1
C2orf83	1.03433	0.1291	False	6	1	0.79593	0.236	False	1	1
GLT1D1	0.715511	0.2232	False	6	1	1.14859	0.112	False	1	1
ZC3H6	1.0834	0.1163	False	6	1	0.757932	0.2559	False	1	1
N4BP2L1	1.01629	0.1355	False	6	1	0.80747	0.231	False	1	1
C7orf66	1.00533	0.1397	False	6	1	0.816231	0.2277	False	1	1
DNTTIP1	1.08211	0.1169	False	6	1	0.758082	0.2559	False	1	1
CRIP1	1.57619	0.0385	False	6	1	0.520098	0.3764	False	1	1
PSG3	1.32728	0.0601	False	6	1	0.617487	0.3307	False	1	1
RNF213	1.41868	0.0488	False	6	1	0.577246	0.3505	False	1	1
COL8A2	1.16035	0.0944	False	6	1	0.705269	0.2813	False	1	1
TAS2R8	0.982305	0.1469	False	6	1	0.83306	0.22	False	1	1
FANCG	1.16429	0.0937	False	6	1	0.702675	0.2825	False	1	1
FRMD5	1.59903	0.0376	False	6	1	0.511598	0.3794	False	1	1
RPRM	1.10209	0.1106	False	6	1	0.741141	0.2648	False	1	1
SSR1	1.13019	0.1032	False	6	1	0.722325	0.2738	False	1	1
FAM214A	1.32326	0.061	False	6	1	0.616489	0.3314	False	1	1
LY6G6F	0.786524	0.2064	False	6	1	1.03698	0.1371	False	1	1
RASGRP1	1.13609	0.1017	False	6	1	0.717387	0.2764	False	1	1
WFDC8	0.998937	0.142	False	6	1	0.81556	0.2278	False	1	1
SLC29A1	1.52025	0.0407	False	6	1	0.535452	0.3715	False	1	1
CRB3	1.155	0.0961	False	6	1	0.703207	0.2824	False	1	1
MTHFD1	1.03433	0.1291	False	6	1	0.78509	0.2404	False	1	1
TGIF2	1.05324	0.1255	False	6	1	0.770737	0.2501	False	1	1
AP1B1	0.856215	0.1876	False	6	1	0.9475	0.1678	False	1	1
CDH18	0.833724	0.1939	False	6	1	0.972431	0.159	False	1	1
CHRNE	0.986289	0.1458	False	6	1	0.82166	0.2252	False	1	1
UBE3B	1.26278	0.0702	False	6	1	0.640918	0.3176	False	1	1
TRIAP1	1.19455	0.0864	False	6	1	0.676527	0.2951	False	1	1
FAM118B	0.935717	0.1633	False	3	1	0.863526	0.2028	False	1	1
C2CD4A	0.982359	0.1469	False	6	1	0.822049	0.2251	False	1	1
PTDSS2	0.786667	0.2064	False	6	1	1.02634	0.1409	False	1	1
PROX1	0.928021	0.1652	False	6	1	0.869599	0.2004	False	1	1
NWD1	1.10011	0.1114	False	6	1	0.732691	0.2699	False	1	1
ZSCAN18	0.723522	0.2206	False	6	1	1.11318	0.118	False	1	1
SPATC1	1.00854	0.1384	False	6	1	0.798022	0.235	False	1	1
TUSC1	1.00793	0.1386	False	6	1	0.798364	0.2349	False	1	1
PRSS36	1.41147	0.0497	False	6	1	0.569249	0.3545	False	1	1
PTPN3	1.31647	0.0627	False	6	1	0.610023	0.3349	False	1	1
SSBP3	1.26761	0.0694	False	6	1	0.633339	0.3211	False	1	1
ALG6	1.14987	0.0979	False	6	1	0.69688	0.2853	False	1	1
ZYG11A	0.675201	0.2313	False	6	1	1.18488	0.1058	False	1	1
VPS13B	1.19801	0.0857	False	6	1	0.667396	0.3023	False	1	1
ZNF627	0.875386	0.1809	False	6	1	0.912901	0.1813	False	1	1
CAVIN3	1.18327	0.0888	False	6	1	0.673823	0.298	False	1	1
DPP9-AS1	1.13363	0.1021	False	6	1	0.702443	0.2827	False	1	1
RRP7A	0.961437	0.1546	False	6	1	0.828112	0.2228	False	1	1
C14orf180	1.01837	0.1348	False	6	1	0.781156	0.2439	False	1	1
DUSP6	1.06402	0.1226	False	6	1	0.747592	0.261	False	1	1
POGZ	1.28418	0.0675	False	6	1	0.619322	0.3289	False	1	1
CMTR1	1.13813	0.1012	False	6	1	0.698285	0.2844	False	1	1
FAM89A	1.14931	0.0984	False	6	1	0.691394	0.2887	False	1	1
VLDLR	1.13887	0.1008	False	6	1	0.69729	0.2849	False	1	1
LARP4	1.32535	0.0604	False	6	1	0.597868	0.3403	False	1	1
SLC35A4	0.858917	0.1862	False	6	1	0.922374	0.1779	False	1	1
C16orf59	1.09274	0.1138	False	6	1	0.724109	0.2731	False	1	1
CD160	1.16326	0.0937	False	6	1	0.679223	0.2941	False	1	1
BCKDHA	1.0151	0.1365	False	6	1	0.778253	0.246	False	1	1
DHDH	1.00561	0.1395	False	6	1	0.785055	0.2404	False	1	1
PITPNA	0.816214	0.1979	False	6	1	0.966835	0.1608	False	1	1
KLK6	1.1116	0.1079	False	6	1	0.709652	0.279	False	1	1
PLSCR4	1.35287	0.0554	False	6	1	0.583049	0.347	False	1	1
KCNE1	0.882335	0.1795	False	6	1	0.893435	0.1903	False	1	1
CORO1C	1.04366	0.1272	False	6	1	0.755245	0.2574	False	1	1
MCF2L2	1.21885	0.0791	False	6	1	0.646516	0.3145	False	1	1
CMTM6	0.997339	0.1426	False	6	1	0.789143	0.2387	False	1	1
PTGS2	0.661627	0.2336	False	6	1	1.18875	0.1055	False	1	1
CNTN6	0.91118	0.1702	False	6	1	0.86264	0.2032	False	1	1
OSBP	0.965862	0.1524	False	6	1	0.813793	0.2285	False	1	1
PAPSS2	0.888014	0.1775	False	6	1	0.884946	0.1938	False	1	1
HMG20A	0.991978	0.1439	False	6	1	0.791875	0.2377	False	1	1
ARMC6	1.11475	0.1067	False	6	1	0.704558	0.2817	False	1	1
NEUROD4	1.15861	0.0947	False	6	1	0.677806	0.2944	False	1	1
AK5	0.988247	0.1453	False	6	1	0.794422	0.2367	False	1	1
KCNJ18	1.21053	0.0816	False	6	1	0.648453	0.3139	False	1	1
SLC25A22	0.781972	0.2073	False	6	1	1.00346	0.1479	False	1	1
TRAF3IP1	0.707847	0.2244	False	6	1	1.1083	0.1192	False	1	1
ECE1	1.35283	0.0555	False	6	1	0.577379	0.3505	False	1	1
TNFSF12-TNFSF13	1.18733	0.0879	False	6	1	0.657477	0.3079	False	1	1
CARD16	1.31957	0.0622	False	6	1	0.591433	0.3424	False	1	1
JMJD1C	1.2148	0.08	False	6	1	0.641605	0.3173	False	1	1
TMEM158	0.887714	0.1776	False	6	1	0.87767	0.1973	False	1	1
CHRFAM7A	1.02051	0.1343	False	6	1	0.763404	0.2536	False	1	1
PTCHD3	0.875349	0.1809	False	6	1	0.889017	0.1924	False	1	1
PADI1	0.927466	0.1653	False	6	1	0.83896	0.2167	False	1	1
PSMD13	1.08227	0.1168	False	6	1	0.718521	0.2759	False	1	1
ZNF510	1.18594	0.088	False	6	1	0.655357	0.3098	False	1	1
GFY	1.19399	0.0865	False	6	1	0.650364	0.3133	False	1	1
VWA3B	0.960538	0.155	False	6	1	0.808125	0.2303	False	1	1
TMEM202	1.15238	0.0971	False	6	1	0.672128	0.2988	False	1	1
IGFBP4	0.861805	0.1853	False	6	1	0.898535	0.188	False	1	1
CLK2	1.21154	0.0813	False	6	1	0.638891	0.3185	False	1	1
ETV3L	0.797598	0.2029	False	6	1	0.968284	0.1607	False	1	1
ZNF749	0.881308	0.1798	False	6	1	0.876229	0.1978	False	1	1
RPH3AL	1.2752	0.0685	False	6	1	0.604715	0.3372	False	1	1
NKIRAS1	0.706592	0.2246	False	6	1	1.08916	0.1243	False	1	1
TMEM245	1.02474	0.1327	False	6	1	0.749381	0.2598	False	1	1
HRAS	0.922009	0.1665	False	6	1	0.83209	0.2205	False	1	1
KRTAP9-2	1.01203	0.1368	False	6	1	0.757756	0.2563	False	1	1
CALM1	0.718066	0.2224	False	6	1	1.06657	0.1296	False	1	1
SH3BGR	0.826833	0.1949	False	6	1	0.926138	0.1764	False	1	1
MRFAP1L1	0.972166	0.1509	False	6	1	0.786975	0.2395	False	1	1
FAM160B1	1.03741	0.1282	False	6	1	0.737432	0.2672	False	1	1
ZFP14	0.776088	0.2089	False	6	1	0.985501	0.1539	False	1	1
DAZ3	0.851159	0.1885	False	6	1	0.897382	0.1885	False	1	1
TCP11	0.864331	0.1844	False	6	1	0.882128	0.1948	False	1	1
NOG	1.02973	0.1305	False	6	1	0.740261	0.2652	False	1	1
BTBD10	0.887519	0.1777	False	6	1	0.858748	0.2073	False	1	1
CADM2	0.950786	0.1581	False	6	1	0.801127	0.2337	False	1	1
KLHL18	1.08494	0.1159	False	6	1	0.701156	0.2834	False	1	1
OR52K1	0.8247	0.1954	False	6	1	0.921893	0.178	False	1	1
ASB9	1.02366	0.1331	False	6	1	0.741923	0.2643	False	1	1
GLMP	1.09582	0.1131	False	6	1	0.692665	0.2876	False	1	1
GOLGA8A	0.72675	0.2202	False	6	1	1.04402	0.1342	False	1	1
ST6GAL1	0.875461	0.1808	False	6	1	0.866444	0.2019	False	1	1
ATOH7	1.09999	0.1115	False	6	1	0.689296	0.2898	False	1	1
MAPKAPK3	0.976992	0.1492	False	6	1	0.775874	0.247	False	1	1
ZC2HC1B	0.858115	0.1866	False	6	1	0.88303	0.1944	False	1	1
CLDN4	0.934255	0.1635	False	6	1	0.810332	0.2299	False	1	1
CCDC152	0.903005	0.1726	False	6	1	0.837214	0.2175	False	1	1
RUNDC1	1.06483	0.1221	False	6	1	0.709882	0.2789	False	1	1
EIF4E	1.15338	0.0968	False	6	1	0.655346	0.3099	False	1	1
B9D1	0.935082	0.1633	False	6	1	0.807744	0.2305	False	1	1
KNDC1	0.986206	0.1458	False	6	1	0.765029	0.2528	False	1	1
OR5B21	1.24009	0.0752	False	6	1	0.607102	0.3362	False	1	1
SAMD1	0.907889	0.1713	False	6	1	0.828207	0.2228	False	1	1
CYP27A1	0.910445	0.1704	False	6	1	0.825223	0.2242	False	1	1
C16orf45	1.04853	0.1261	False	6	1	0.715954	0.2773	False	1	1
MSMP	1.25148	0.0725	False	6	1	0.599743	0.3393	False	1	1
ATF5	0.522922	0.2582	False	6	1	1.43327	0.0838	False	1	1
METTL14	0.923211	0.1663	False	6	1	0.811275	0.2296	False	1	1
APOL5	1.189	0.0876	False	6	1	0.629602	0.3228	False	1	1
RTN4R	1.00893	0.1383	False	6	1	0.741956	0.2643	False	1	1
CENPO	1.10982	0.1083	False	6	1	0.673981	0.2979	False	1	1
POC1A	0.687628	0.2287	False	6	1	1.08778	0.1243	False	1	1
LRRN2	0.772481	0.2101	False	6	1	0.967981	0.1607	False	1	1
CHN2	1.64121	0.0365	False	6	1	0.454828	0.3919	False	1	1
PPIL4	0.879258	0.1799	False	6	1	0.848928	0.211	False	1	1
TEX22	0.784342	0.2067	False	6	1	0.95106	0.1669	False	1	1
SYPL1	0.752214	0.2146	False	6	1	0.99048	0.1519	False	1	1
CCL3L3	0.964094	0.1532	False	6	1	0.772332	0.2492	False	1	1
MAGEC1	1.41239	0.0495	False	6	1	0.526871	0.3743	False	1	1
HSPA6	0.765346	0.2115	False	6	1	0.97124	0.1596	False	1	1
CROCC	0.883228	0.1791	False	6	1	0.841114	0.2156	False	1	1
CCDC96	1.22132	0.0782	False	6	1	0.607789	0.336	False	1	1
EPCAM	0.940485	0.1616	False	6	1	0.788599	0.2389	False	1	1
VASP	1.04406	0.1272	False	6	1	0.710126	0.2788	False	1	1
RPL10A	0.884072	0.1789	False	6	1	0.838311	0.217	False	1	1
MMD	0.950142	0.1585	False	6	1	0.778285	0.246	False	1	1
TMEM185A	1.19649	0.0862	False	6	1	0.616893	0.3312	False	1	1
KRTAP22-1	1.2439	0.0739	False	6	1	0.593113	0.3417	False	1	1
BPTF	0.969842	0.1514	False	6	1	0.759608	0.2555	False	1	1
DNAJC11	1.04033	0.1276	False	6	1	0.706985	0.2805	False	1	1
NBPF7	0.971289	0.1511	False	6	1	0.757002	0.2565	False	1	1
C12orf76	0.939375	0.1621	False	6	1	0.782501	0.2432	False	1	1
IQCK	1.12196	0.1046	False	6	1	0.655149	0.3103	False	1	1
PLA2G4D	1.23331	0.0766	False	6	1	0.595841	0.3412	False	1	1
MGAT4B	0.88622	0.1784	False	6	1	0.828689	0.2227	False	1	1
GJD2	1.32064	0.0618	False	6	1	0.555462	0.3621	False	1	1
PDCD2	1.13768	0.1014	False	6	1	0.644646	0.3154	False	1	1
DTD2	1.49384	0.0429	False	6	1	0.490756	0.3867	False	1	1
B3GNT6	0.834259	0.1938	False	6	1	0.877992	0.1971	False	1	1
ZC3H12C	1.05039	0.1259	False	6	1	0.697273	0.285	False	1	1
CHSY1	1.39241	0.0517	False	6	1	0.525858	0.3746	False	1	1
PCSK4	1.02558	0.1319	False	6	1	0.712386	0.2782	False	1	1
DCBLD2	0.841993	0.1908	False	6	1	0.866455	0.2019	False	1	1
VCL	1.0041	0.1405	False	6	1	0.726514	0.2723	False	1	1
CD1A	0.929802	0.165	False	6	1	0.783833	0.2424	False	1	1
SDCBP2	1.13925	0.1008	False	6	1	0.639426	0.3182	False	1	1
TEKT4	0.836425	0.1931	False	6	1	0.869859	0.2002	False	1	1
CIAPIN1	1.17674	0.0911	False	6	1	0.61781	0.3304	False	1	1
FBXO30	0.908904	0.171	False	6	1	0.799079	0.2346	False	1	1
MEGF11	1.28916	0.0666	False	6	1	0.563082	0.3574	False	1	1
CXADR	1.26177	0.0704	False	6	1	0.574946	0.3515	False	1	1
EMILIN2	1.32237	0.0613	False	6	1	0.548177	0.367	False	1	1
CLEC4M	0.924499	0.1657	False	6	1	0.781389	0.2437	False	1	1
NO-TARGET_936	0.964604	0.1532	False	1	1	0.748444	0.2604	False	1	1
NO-TARGET_487	1.02981	0.1305	False	1	1	0.699831	0.2839	False	1	1
CFAP97	0.891584	0.1762	False	6	1	0.808164	0.2303	False	1	1
FAM58A	0.673222	0.2316	False	6	1	1.07008	0.1289	False	1	1
ANXA1	0.78496	0.2066	False	6	1	0.917587	0.1798	False	1	1
MSGN1	0.974548	0.1498	False	6	1	0.738949	0.2663	False	1	1
LILRB4	0.616332	0.2422	False	6	1	1.16581	0.1083	False	1	1
ZNF789	1.20193	0.0848	False	6	1	0.597448	0.3403	False	1	1
SLC4A8	0.959694	0.1555	False	6	1	0.747433	0.2611	False	1	1
EFHC1	0.845498	0.1896	False	6	1	0.847786	0.212	False	1	1
C2orf54	0.83658	0.1929	False	6	1	0.856315	0.2077	False	1	1
METTL18	1.00131	0.1416	False	6	1	0.715093	0.2775	False	1	1
NUDT7	0.831393	0.1943	False	6	1	0.860114	0.2062	False	1	1
ATP10B	1.1161	0.1066	False	6	1	0.639487	0.3182	False	1	1
OLA1	0.836305	0.1932	False	6	1	0.850854	0.2099	False	1	1
ZNF514	0.796006	0.2037	False	6	1	0.892802	0.1907	False	1	1
HPS4	0.587503	0.248	False	6	1	1.20959	0.1027	False	1	1
KBTBD11	0.838327	0.1917	False	6	1	0.844554	0.2133	False	1	1
SMKR1	1.03298	0.1297	False	6	1	0.684545	0.2917	False	1	1
PRSS45	0.908271	0.1711	False	6	1	0.77684	0.2464	False	1	1
NLRP10	1.00347	0.1408	False	6	1	0.702999	0.2824	False	1	1
ELF1	0.607419	0.2442	False	6	1	1.16129	0.1094	False	1	1
SLC16A7	1.03015	0.1304	False	6	1	0.684495	0.2917	False	1	1
GSG1L	1.14149	0.1	False	6	1	0.61737	0.3309	False	1	1
MEIS1	1.22898	0.0769	False	6	1	0.57332	0.352	False	1	1
FAM131B	0.685962	0.229	False	6	1	1.0253	0.1409	False	1	1
TRIM55	0.857741	0.187	False	6	1	0.819948	0.226	False	1	1
JAKMIP1	0.944962	0.1605	False	6	1	0.744003	0.2632	False	1	1
PTP4A1	1.01271	0.1368	False	6	1	0.693414	0.2873	False	1	1
PTP4A3	1.13857	0.1011	False	6	1	0.616677	0.3313	False	1	1
SCIN	0.783119	0.2071	False	6	1	0.896472	0.1889	False	1	1
HERC4	0.655631	0.2346	False	6	1	1.06926	0.1289	False	1	1
MIEN1	0.594541	0.2468	False	6	1	1.1781	0.1067	False	1	1
GLIPR2	1.03014	0.1305	False	6	1	0.679293	0.2941	False	1	1
S100A2	0.918571	0.1674	False	6	1	0.759984	0.2551	False	1	1
SPTLC3	1.11921	0.1056	False	6	1	0.623323	0.3273	False	1	1
NUDT9	0.90791	0.1713	False	6	1	0.768144	0.2517	False	1	1
SAMD3	0.951726	0.1577	False	6	1	0.732428	0.2699	False	1	1
ZNF669	0.821768	0.196	False	6	1	0.847768	0.212	False	1	1
PLPBP	0.973413	0.1503	False	6	1	0.715126	0.2775	False	1	1
BDH1	0.922774	0.1663	False	6	1	0.754186	0.2581	False	1	1
PPIL3	0.618335	0.2416	False	6	1	1.12543	0.1163	False	1	1
OR52R1	0.78015	0.2077	False	6	1	0.891893	0.1909	False	1	1
ZC3HAV1L	0.74375	0.2167	False	6	1	0.935401	0.1728	False	1	1
ZNF69	0.520358	0.2584	False	6	1	1.33453	0.0898	False	1	1
OR9Q1	0.852228	0.1885	False	6	1	0.81395	0.2283	False	1	1
NHEJ1	0.930405	0.1647	False	6	1	0.74504	0.2628	False	1	1
TNP1	0.820974	0.1962	False	6	1	0.843952	0.2137	False	1	1
RPL18	0.903974	0.172	False	6	1	0.765726	0.2525	False	1	1
MYBPC1	0.915827	0.1683	False	6	1	0.755573	0.2573	False	1	1
PLXNB1	1.21536	0.0798	False	6	1	0.568969	0.3546	False	1	1
RAD51AP1	0.852914	0.1884	False	6	1	0.810718	0.2297	False	1	1
PIP4K2B	1.01097	0.1372	False	6	1	0.683741	0.2924	False	1	1
RPL37	0.89162	0.1762	False	6	1	0.774692	0.2479	False	1	1
NOS2	1.16653	0.0929	False	6	1	0.591214	0.3426	False	1	1
CA8	0.993724	0.1438	False	6	1	0.693863	0.287	False	1	1
RDH11	1.03182	0.1299	False	6	1	0.667832	0.302	False	1	1
FNDC11	0.596893	0.2466	False	6	1	1.15409	0.1114	False	1	1
NO-TARGET_089	0.778377	0.2084	False	1	1	0.884241	0.1939	False	1	1
TM2D3	0.877851	0.1805	False	6	1	0.782842	0.2429	False	1	1
AMN	0.808927	0.1999	False	6	1	0.848272	0.2116	False	1	1
OR6C3	1.12431	0.1041	False	6	1	0.610152	0.3349	False	1	1
ARHGEF6	0.80594	0.2012	False	6	1	0.85099	0.2099	False	1	1
VCX3B	0.752498	0.2145	False	6	1	0.910774	0.1826	False	1	1
ASIP	1.01244	0.1368	False	6	1	0.676867	0.2949	False	1	1
ITSN1	0.953162	0.1575	False	6	1	0.718744	0.2757	False	1	1
SURF6	1.03529	0.1287	False	6	1	0.661153	0.3054	False	1	1
LOC100287290	0.789718	0.2054	False	6	1	0.865474	0.202	False	1	1
SCRN3	1.26188	0.0704	False	6	1	0.541063	0.3693	False	1	1
MPZL1	1.148	0.0986	False	6	1	0.594652	0.3413	False	1	1
ARMC3	0.838509	0.1917	False	6	1	0.813295	0.2289	False	1	1
ILF2	0.934957	0.1633	False	6	1	0.729257	0.2712	False	1	1
NAPEPLD	1.13973	0.1008	False	6	1	0.598205	0.34	False	1	1
BMPR1B	0.766923	0.2112	False	6	1	0.88803	0.1928	False	1	1
SESTD1	0.886293	0.1782	False	6	1	0.767723	0.252	False	1	1
GPATCH4	0.741592	0.2173	False	6	1	0.917033	0.1799	False	1	1
AP3B1	0.882694	0.1793	False	6	1	0.76966	0.2508	False	1	1
MGST2	1.32048	0.0618	False	6	1	0.514472	0.378	False	1	1
IRX1	0.859064	0.1861	False	6	1	0.790554	0.2385	False	1	1
GPX3	1.07974	0.1172	False	6	1	0.627778	0.324	False	1	1
SIRT2	1.11575	0.1066	False	6	1	0.605346	0.337	False	1	1
FAM76A	1.08214	0.1169	False	6	1	0.623509	0.327	False	1	1
FABP4	0.841094	0.1912	False	6	1	0.802094	0.2334	False	1	1
TOR4A	0.63952	0.2384	False	6	1	1.05473	0.1328	False	1	1
KLHDC7B	1.26101	0.0705	False	6	1	0.534778	0.3716	False	1	1
TMEM17	0.760284	0.2122	False	6	1	0.88616	0.1934	False	1	1
PITPNB	1.08414	0.1162	False	6	1	0.620992	0.3279	False	1	1
FAM156B	0.872054	0.1816	False	6	1	0.771944	0.2498	False	1	1
LTB4R2	1.35713	0.0551	False	6	1	0.494923	0.3849	False	1	1
ALOX15	1.0633	0.1228	False	6	1	0.629752	0.3228	False	1	1
ALKBH1	1.2838	0.0675	False	6	1	0.521376	0.3758	False	1	1
PPP1R3F	0.975034	0.1498	False	6	1	0.686439	0.2905	False	1	1
CCDC15	1.17819	0.0902	False	6	1	0.567497	0.3553	False	1	1
NLRP11	1.02627	0.1317	False	6	1	0.650214	0.3133	False	1	1
ZGLP1	1.23736	0.0753	False	6	1	0.539163	0.3698	False	1	1
PRKCI	0.681076	0.2297	False	6	1	0.978687	0.1571	False	1	1
MARK4	0.901944	0.1734	False	6	1	0.738815	0.2663	False	1	1
CD37	0.872141	0.1815	False	6	1	0.763714	0.2535	False	1	1
SCGN	1.23034	0.0769	False	6	1	0.541358	0.3691	False	1	1
LARS	1.01603	0.1357	False	6	1	0.655262	0.3101	False	1	1
MDC1	0.6354	0.2392	False	6	1	1.0475	0.1337	False	1	1
COPS6	0.8555	0.1876	False	6	1	0.777736	0.2462	False	1	1
FOXB1	0.655369	0.2346	False	6	1	1.01519	0.1445	False	1	1
PCCB	0.922249	0.1665	False	6	1	0.721376	0.2745	False	1	1
CLIC5	0.752149	0.2146	False	6	1	0.883929	0.194	False	1	1
TMEM184C	0.904072	0.172	False	6	1	0.734672	0.2686	False	1	1
PRF1	0.634998	0.2393	False	6	1	1.04378	0.1342	False	1	1
TRIM46	0.862142	0.1853	False	6	1	0.767079	0.2523	False	1	1
EXOSC2	0.90102	0.1737	False	6	1	0.733761	0.2694	False	1	1
GPATCH1	1.20606	0.0837	False	6	1	0.548059	0.367	False	1	1
PRR9	1.30962	0.0637	False	6	1	0.50454	0.3817	False	1	1
INS-IGF2	0.529043	0.2573	False	6	1	1.24665	0.0974	False	1	1
SLC7A7	0.796797	0.2035	False	6	1	0.827312	0.2233	False	1	1
TSPAN17	1.10355	0.1095	False	6	1	0.59582	0.3412	False	1	1
C1QL3	1.04657	0.1266	False	6	1	0.627639	0.3243	False	1	1
PIP	1.00591	0.1394	False	6	1	0.652859	0.3122	False	1	1
HES2	0.963072	0.1539	False	6	1	0.681474	0.2934	False	1	1
BRPF1	0.872204	0.1815	False	6	1	0.752065	0.2589	False	1	1
FOXD4L5	1.09519	0.1132	False	6	1	0.598897	0.3394	False	1	1
POLD4	1.20769	0.0831	False	6	1	0.542814	0.3686	False	1	1
RFX6	1.22805	0.0771	False	6	1	0.533541	0.3722	False	1	1
STC2	0.580679	0.2487	False	6	1	1.12816	0.1153	False	1	1
PARP2	1.25663	0.0718	False	6	1	0.5212	0.3758	False	1	1
DAW1	0.958233	0.1557	False	6	1	0.682403	0.2927	False	1	1
SPRYD4	0.797512	0.2032	False	6	1	0.818472	0.2264	False	1	1
GPR3	1.17739	0.091	False	6	1	0.554251	0.363	False	1	1
MYOZ2	0.818159	0.1968	False	6	1	0.79609	0.236	False	1	1
VAC14	0.884336	0.1789	False	6	1	0.736341	0.2677	False	1	1
CSE1L	0.894993	0.175	False	6	1	0.726907	0.2719	False	1	1
ACVR1C	0.755943	0.213	False	6	1	0.860266	0.2059	False	1	1
FST	0.901574	0.1734	False	6	1	0.721138	0.2745	False	1	1
CDC25C	1.10679	0.1088	False	6	1	0.587348	0.3444	False	1	1
OR6N2	1.01416	0.1365	False	6	1	0.640589	0.3176	False	1	1
KCTD11	0.774834	0.2091	False	6	1	0.838259	0.2171	False	1	1
WFDC11	0.75418	0.2134	False	6	1	0.860013	0.2064	False	1	1
CX3CR1	1.1567	0.0956	False	6	1	0.560063	0.3586	False	1	1
RS1	1.15692	0.0954	False	6	1	0.559621	0.3592	False	1	1
C14orf132	0.917166	0.1678	False	6	1	0.705319	0.2813	False	1	1
OR1K1	1.27529	0.0685	False	6	1	0.506346	0.3813	False	1	1
ACBD6	0.806698	0.2004	False	6	1	0.799903	0.2341	False	1	1
PPIAL4C	0.757293	0.2127	False	6	1	0.851098	0.2099	False	1	1
ZNF75D	0.859445	0.1859	False	6	1	0.749377	0.2598	False	1	1
ALKAL2	0.887555	0.1777	False	6	1	0.725437	0.2725	False	1	1
DPEP2	0.622164	0.2408	False	6	1	1.03292	0.1388	False	1	1
DHX15	1.06367	0.1228	False	6	1	0.604162	0.3372	False	1	1
LRRC75B	0.570665	0.2512	False	6	1	1.12581	0.1159	False	1	1
GPR68	0.978335	0.1483	False	6	1	0.65668	0.3086	False	1	1
FOXO1	1.05235	0.1256	False	6	1	0.610312	0.3349	False	1	1
STYXL1	0.919263	0.1669	False	6	1	0.698607	0.2843	False	1	1
PLP1	0.732465	0.2197	False	6	1	0.874961	0.1984	False	1	1
DCT	0.906518	0.1715	False	6	1	0.706655	0.2808	False	1	1
SLC26A2	1.08009	0.1172	False	6	1	0.592722	0.3417	False	1	1
BCAT1	1.04056	0.1276	False	6	1	0.614538	0.3325	False	1	1
DSC3	0.707762	0.2246	False	6	1	0.902753	0.1851	False	1	1
ZDHHC16	0.685185	0.2291	False	6	1	0.93248	0.1739	False	1	1
PTPN20	0.917891	0.1676	False	6	1	0.695229	0.286	False	1	1
PPARA	0.835299	0.1934	False	6	1	0.763703	0.2536	False	1	1
SLFN13	1.01908	0.1347	False	6	1	0.625964	0.3259	False	1	1
SPATA16	0.856633	0.1872	False	6	1	0.743381	0.2638	False	1	1
SNTN	0.814326	0.1984	False	6	1	0.78061	0.2442	False	1	1
HDHD5	0.98551	0.146	False	6	1	0.644714	0.3153	False	1	1
TRAP1	1.04057	0.1276	False	6	1	0.608838	0.3353	False	1	1
SCN1A	0.839806	0.1915	False	6	1	0.753699	0.2586	False	1	1
KIAA0907	0.822002	0.1959	False	6	1	0.769997	0.2506	False	1	1
PGA4	0.86442	0.1844	False	6	1	0.731512	0.2703	False	1	1
MYBBP1A	0.970527	0.1513	False	6	1	0.651483	0.3128	False	1	1
TAS2R10	1.21452	0.0803	False	6	1	0.520059	0.3764	False	1	1
SFSWAP	0.719337	0.2221	False	6	1	0.877329	0.1974	False	1	1
LEPROT	1.11584	0.1066	False	6	1	0.565131	0.3568	False	1	1
PLOD3	0.957124	0.1562	False	6	1	0.658762	0.3073	False	1	1
STOML3	0.856321	0.1875	False	6	1	0.736016	0.268	False	1	1
RCOR1	0.7824	0.2071	False	6	1	0.805309	0.2316	False	1	1
GPX8	0.742287	0.2169	False	6	1	0.846358	0.2126	False	1	1
NR0B1	1.02066	0.1343	False	6	1	0.615143	0.332	False	1	1
CCR6	0.985561	0.146	False	6	1	0.636773	0.3198	False	1	1
E2F5	1.12344	0.1042	False	6	1	0.558418	0.3601	False	1	1
WDR66	0.982564	0.1469	False	6	1	0.637561	0.3194	False	1	1
STAMBP	1.16977	0.0923	False	6	1	0.535394	0.3715	False	1	1
FZD3	0.686918	0.2288	False	6	1	0.911659	0.1819	False	1	1
C2orf27A	1.13782	0.1013	False	6	1	0.550368	0.3655	False	1	1
LLGL2	0.694558	0.2273	False	6	1	0.89928	0.1873	False	1	1
SLC22A18AS	0.938937	0.1628	False	6	1	0.665087	0.3036	False	1	1
FAM25A	1.0144	0.1365	False	6	1	0.615267	0.332	False	1	1
KRTAP4-2	0.675208	0.2313	False	6	1	0.923969	0.1772	False	1	1
MRPL52	1.15498	0.0962	False	6	1	0.539895	0.3696	False	1	1
FAR1	0.659681	0.2342	False	6	1	0.944931	0.1692	False	1	1
ZNF862	0.551182	0.2544	False	6	1	1.13076	0.1151	False	1	1
TAAR5	1.13965	0.1008	False	6	1	0.546614	0.3675	False	1	1
PRDM9	1.0767	0.1181	False	6	1	0.578285	0.3497	False	1	1
NO-TARGET_450	0.957016	0.1562	False	1	1	0.650383	0.3132	False	1	1
KRBOX4	1.08277	0.1165	False	6	1	0.574702	0.3516	False	1	1
SMIM22	0.735642	0.2188	False	6	1	0.845543	0.2131	False	1	1
CAPN15	1.014	0.1365	False	6	1	0.61303	0.3332	False	1	1
OVCH1	0.813093	0.1986	False	6	1	0.764419	0.2531	False	1	1
SMIM24	1.01276	0.1368	False	6	1	0.613648	0.3329	False	1	1
PRMT9	0.821217	0.1962	False	6	1	0.75648	0.2567	False	1	1
TBC1D8	0.799965	0.2026	False	6	1	0.771895	0.2498	False	1	1
TCTEX1D4	0.705295	0.2249	False	6	1	0.875483	0.1982	False	1	1
LCP1	0.946408	0.1602	False	6	1	0.652355	0.3124	False	1	1
NUDT5	1.13783	0.1013	False	6	1	0.542506	0.3688	False	1	1
NKRF	0.703029	0.2253	False	6	1	0.877604	0.1974	False	1	1
CYB5R1	0.716328	0.2229	False	6	1	0.859221	0.2071	False	1	1
BANF1	0.845073	0.1898	False	6	1	0.728209	0.2716	False	1	1
LPO	1.01995	0.1345	False	6	1	0.603284	0.3376	False	1	1
PLCL1	0.759362	0.2123	False	6	1	0.810218	0.2302	False	1	1
OR1J4	0.54016	0.256	False	6	1	1.13885	0.1136	False	1	1
GMFG	1.07081	0.1206	False	6	1	0.574379	0.3516	False	1	1
DSEL	0.646253	0.2374	False	6	1	0.950821	0.167	False	1	1
SLC41A1	0.649848	0.2366	False	6	1	0.945216	0.1692	False	1	1
ELAC2	1.0091	0.138	False	6	1	0.608492	0.3355	False	1	1
FAM180B	0.964868	0.153	False	6	1	0.634895	0.3202	False	1	1
FAM47C	0.66526	0.2331	False	6	1	0.92033	0.1786	False	1	1
CHFR	0.81804	0.197	False	6	1	0.747766	0.2609	False	1	1
NPPC	1.02902	0.1305	False	6	1	0.594188	0.3415	False	1	1
OR7D4	0.860229	0.1857	False	6	1	0.71018	0.2787	False	1	1
PTCH2	1.10062	0.1112	False	6	1	0.554863	0.3627	False	1	1
OR7G2	0.987659	0.1454	False	6	1	0.6182	0.3302	False	1	1
LGI3	0.889829	0.1768	False	6	1	0.685905	0.2909	False	1	1
CASP5	1.05201	0.1256	False	6	1	0.579511	0.3489	False	1	1
CALHM2	0.91185	0.17	False	6	1	0.667168	0.3024	False	1	1
PRR13	0.76987	0.2102	False	6	1	0.790203	0.2385	False	1	1
PAGR1	0.981633	0.1469	False	6	1	0.619662	0.3286	False	1	1
TM2D1	0.650326	0.2364	False	6	1	0.934943	0.1731	False	1	1
WWP1	1.17694	0.0911	False	6	1	0.516222	0.3774	False	1	1
LGALS12	0.891095	0.1763	False	6	1	0.68147	0.2935	False	1	1
SPICE1	0.774432	0.2092	False	6	1	0.783576	0.2425	False	1	1
C1orf105	0.770811	0.2102	False	6	1	0.784061	0.2421	False	1	1
ANXA7	0.653456	0.2352	False	6	1	0.924297	0.1771	False	1	1
MRPS16	0.611111	0.2434	False	6	1	0.988032	0.1527	False	1	1
PTPN5	0.486322	0.2617	False	6	1	1.24	0.0979	False	1	1
OR2AK2	0.812268	0.1987	False	6	1	0.742179	0.2643	False	1	1
ARHGAP11B	1.22503	0.0776	False	6	1	0.492027	0.3861	False	1	1
DOLPP1	0.840752	0.1913	False	6	1	0.716304	0.277	False	1	1
UNK	0.960521	0.1551	False	6	1	0.624349	0.3266	False	1	1
ARMCX2	1.17762	0.0908	False	6	1	0.508623	0.3808	False	1	1
DGAT2L6	0.762341	0.2122	False	6	1	0.785524	0.2402	False	1	1
RAB11FIP5	0.900871	0.1737	False	6	1	0.663771	0.3038	False	1	1
ACTR1B	0.760202	0.2122	False	6	1	0.785701	0.24	False	1	1
C7orf57	0.585894	0.248	False	6	1	1.01707	0.1441	False	1	1
RHNO1	0.924594	0.1657	False	6	1	0.644294	0.3158	False	1	1
EPB42	0.902898	0.1729	False	6	1	0.659353	0.3066	False	1	1
OR4C13	0.932207	0.1645	False	6	1	0.638052	0.3191	False	1	1
RAB41	0.715646	0.2231	False	6	1	0.830844	0.2214	False	1	1
AQP9	0.762315	0.2122	False	6	1	0.779266	0.2456	False	1	1
INSRR	0.658764	0.2342	False	6	1	0.901119	0.1865	False	1	1
NCSTN	1.1686	0.0928	False	6	1	0.507903	0.3809	False	1	1
SEC13	0.651179	0.2363	False	6	1	0.91065	0.1827	False	1	1
CDYL	0.879367	0.1799	False	6	1	0.674072	0.2978	False	1	1
HS6ST3	0.996116	0.1436	False	6	1	0.594632	0.3414	False	1	1
C3orf62	0.652611	0.2356	False	6	1	0.907224	0.1838	False	1	1
CD320	0.655375	0.2346	False	6	1	0.90123	0.1864	False	1	1
CCDC57	0.986273	0.1458	False	6	1	0.598493	0.3397	False	1	1
ZNF37A	1.13818	0.1011	False	6	1	0.518571	0.3767	False	1	1
MESP2	0.866164	0.1839	False	6	1	0.681271	0.2935	False	1	1
SYNJ2BP-COX16	1.03448	0.1291	False	6	1	0.569204	0.3545	False	1	1
CDT1	0.845959	0.1895	False	6	1	0.694956	0.2862	False	1	1
SCYL1	0.955979	0.1566	False	6	1	0.613401	0.3331	False	1	1
LDAH	0.618969	0.2413	False	6	1	0.945193	0.1692	False	1	1
HSD17B13	0.626314	0.2402	False	6	1	0.934016	0.1733	False	1	1
PAQR3	1.03872	0.1279	False	6	1	0.562314	0.3578	False	1	1
ZDHHC9	1.20073	0.0849	False	6	1	0.486216	0.3876	False	1	1
OGFR	0.990864	0.1449	False	6	1	0.589173	0.3437	False	1	1
PRRC2B	0.611414	0.2434	False	6	1	0.954111	0.1653	False	1	1
PIGK	0.570356	0.2512	False	6	1	1.02188	0.1422	False	1	1
IL9	1.0962	0.113	False	6	1	0.531514	0.3735	False	1	1
FLJ44635	0.568014	0.2516	False	6	1	1.02554	0.1409	False	1	1
ALDH9A1	0.740825	0.2175	False	6	1	0.784969	0.2404	False	1	1
KIFC2	1.07911	0.1173	False	6	1	0.538057	0.3703	False	1	1
PPT1	1.18785	0.0879	False	6	1	0.48845	0.3869	False	1	1
RNFT2	1.17039	0.0923	False	6	1	0.495574	0.3845	False	1	1
PSME2	0.851974	0.1885	False	6	1	0.680102	0.2936	False	1	1
RBP1	0.78176	0.2075	False	6	1	0.740799	0.2649	False	1	1
EPHA3	0.587451	0.248	False	6	1	0.985176	0.154	False	1	1
RPL11	0.604282	0.2451	False	6	1	0.957287	0.1636	False	1	1
OR2A12	0.751036	0.2149	False	6	1	0.769781	0.2508	False	1	1
COX7A2L	0.911963	0.17	False	6	1	0.633534	0.3209	False	1	1
PLCG2	1.03696	0.1282	False	6	1	0.556841	0.3607	False	1	1
CLDN19	0.705183	0.2249	False	6	1	0.817683	0.2271	False	1	1
OVOL1	0.963849	0.1534	False	6	1	0.59723	0.3404	False	1	1
MPST	0.993158	0.1438	False	6	1	0.57883	0.3492	False	1	1
AP4B1	0.76394	0.2119	False	6	1	0.750926	0.2594	False	1	1
ABCB10	0.832518	0.1942	False	6	1	0.688701	0.2899	False	1	1
CYP4A11	0.638063	0.2389	False	6	1	0.898134	0.188	False	1	1
SHH	0.873621	0.1812	False	6	1	0.654625	0.311	False	1	1
GJC3	0.938084	0.1629	False	6	1	0.609586	0.3351	False	1	1
PTPN2	0.794102	0.2038	False	6	1	0.718252	0.2759	False	1	1
HAPLN1	0.509491	0.2595	False	6	1	1.11883	0.1171	False	1	1
TP53BP1	0.945842	0.1604	False	6	1	0.600846	0.3386	False	1	1
GPR1	1.02406	0.1331	False	6	1	0.554835	0.3627	False	1	1
SMPDL3A	1.02608	0.1317	False	6	1	0.553725	0.3637	False	1	1
FASTKD5	0.844808	0.1898	False	6	1	0.672266	0.2987	False	1	1
IRX2	1.07036	0.1207	False	4	1	0.528339	0.3741	False	1	1
TNFSF4	0.959987	0.1555	False	6	1	0.588064	0.3441	False	1	1
ANAPC10	0.689592	0.2283	False	6	1	0.818436	0.2265	False	1	1
FAM13B	0.569677	0.2512	False	6	1	0.987713	0.153	False	1	1
TMPRSS5	1.02343	0.1335	False	6	1	0.549541	0.3662	False	1	1
PPP1CB	0.833159	0.1939	False	6	1	0.674214	0.2974	False	1	1
RTL9	0.846882	0.1894	False	6	1	0.662618	0.3046	False	1	1
RNPC3	0.841604	0.1911	False	6	1	0.666762	0.3027	False	1	1
ABHD4	0.789806	0.2052	False	6	1	0.709137	0.2793	False	1	1
ICAM4	0.871483	0.1816	False	6	1	0.642172	0.3167	False	1	1
TMTC2	0.738134	0.2179	False	6	1	0.757959	0.2559	False	1	1
CRYAB	0.769566	0.2102	False	6	1	0.725879	0.2724	False	1	1
SLC22A12	0.885101	0.1787	False	6	1	0.630657	0.3222	False	1	1
C1orf226	0.931391	0.1645	False	6	1	0.599252	0.3394	False	1	1
EVL	1.04594	0.1267	False	6	1	0.53281	0.3727	False	1	1
MRPS18B	1.0325	0.1299	False	6	1	0.539649	0.3697	False	1	1
TXNDC17	0.896375	0.1747	False	6	1	0.620209	0.3282	False	1	1
MAN1A1	1.01169	0.1369	False	6	1	0.549303	0.3664	False	1	1
LOC100144595	0.807595	0.2002	False	6	1	0.688001	0.2901	False	1	1
RANBP10	0.936071	0.1632	False	6	1	0.593418	0.3417	False	1	1
ZNF556	0.940469	0.1616	False	6	1	0.59063	0.343	False	1	1
MAGEB1	0.834266	0.1938	False	6	1	0.665512	0.3032	False	1	1
RABGAP1L	0.504034	0.2599	False	6	1	1.1009	0.1214	False	1	1
CCDC86	1.25263	0.0723	False	6	1	0.442842	0.3922	False	1	1
SLC1A5	0.688063	0.2287	False	6	1	0.806112	0.2314	False	1	1
REEP2	0.768	0.2105	False	6	1	0.722183	0.2739	False	1	1
CASP2	0.78728	0.2064	False	6	1	0.703784	0.2822	False	1	1
VPS53	0.550789	0.2545	False	6	1	1.00516	0.1474	False	1	1
TMPRSS2	0.923831	0.1661	False	6	1	0.598763	0.3395	False	1	1
TMEM67	0.911287	0.1701	False	6	1	0.606799	0.3362	False	1	1
ASAH2B	1.06637	0.1218	False	6	1	0.518277	0.3767	False	1	1
TBCC	0.476129	0.2624	False	6	1	1.16065	0.1095	False	1	1
TMEM229B	0.501997	0.2601	False	6	1	1.10062	0.1216	False	1	1
DIAPH1	0.656372	0.2346	False	6	1	0.841393	0.2156	False	1	1
NO-TARGET_309	0.752947	0.2141	False	1	1	0.732047	0.2699	False	1	1
SPA17	0.771272	0.2102	False	3	1	0.714234	0.2777	False	1	1
PIK3IP1	0.874475	0.1811	False	6	1	0.629809	0.3228	False	1	1
ZNF383	0.948999	0.1588	False	6	1	0.580124	0.3485	False	1	1
BOLA1	0.506121	0.2599	False	6	1	1.08695	0.1244	False	1	1
SHOC2	0.868517	0.1826	False	6	1	0.632687	0.3214	False	1	1
IHH	0.91475	0.1689	False	6	1	0.600251	0.339	False	1	1
GPC2	0.655911	0.2346	False	6	1	0.835655	0.219	False	1	1
PRKCG	0.977211	0.1489	False	6	1	0.560491	0.3585	False	1	1
SMO	0.74429	0.2164	False	6	1	0.732906	0.2698	False	1	1
OBP2A	1.0869	0.1154	False	6	1	0.501747	0.3825	False	1	1
OAZ3	0.673411	0.2316	False	6	1	0.808774	0.2302	False	1	1
ZNF829	0.750839	0.2151	False	6	1	0.72456	0.273	False	1	1
GIMD1	0.714208	0.2234	False	6	1	0.761392	0.2542	False	1	1
CBX2	0.914685	0.1689	False	6	1	0.594248	0.3415	False	1	1
PMEPA1	0.788081	0.2061	False	6	1	0.688373	0.2899	False	1	1
SLC6A2	0.762057	0.2122	False	6	1	0.711755	0.2783	False	1	1
MDP1	0.943238	0.1609	False	6	1	0.574332	0.3516	False	1	1
LAT	0.626372	0.2402	False	6	1	0.864667	0.2025	False	1	1
GLCCI1	0.661736	0.2335	False	6	1	0.818193	0.2266	False	1	1
MYPN	0.973802	0.1503	False	6	1	0.555957	0.3614	False	1	1
TRIM64B	0.547659	0.2552	False	6	1	0.988156	0.1527	False	1	1
RMI2	0.607716	0.2441	False	6	1	0.890378	0.1918	False	1	1
NFIX	0.743587	0.2167	False	6	1	0.727316	0.2716	False	1	1
COQ3	0.590154	0.247	False	6	1	0.91583	0.1803	False	1	1
TMEM59L	0.864741	0.1844	False	6	1	0.624678	0.3266	False	1	1
NCBP1	0.92136	0.1667	False	6	1	0.58574	0.3462	False	1	1
C9orf66	1.12075	0.1052	False	6	1	0.480359	0.3895	False	1	1
SLC2A5	0.620214	0.241	False	6	1	0.867718	0.2013	False	1	1
HINT3	0.762837	0.212	False	6	1	0.703972	0.2822	False	1	1
KAZALD1	0.781533	0.2075	False	6	1	0.686824	0.2903	False	1	1
OR10K2	0.89993	0.1739	False	6	1	0.596463	0.3411	False	1	1
ITPKA	0.73832	0.2178	False	6	1	0.725661	0.2725	False	1	1
OR1N2	1.07939	0.1173	False	6	1	0.496136	0.3842	False	1	1
SULT2A1	0.544797	0.2555	False	6	1	0.981683	0.155	False	1	1
ZNF628	0.589423	0.2476	False	6	1	0.907079	0.1838	False	1	1
LMO3	1.07164	0.1198	False	6	1	0.498533	0.3837	False	1	1
TTC34	0.752865	0.2141	False	6	1	0.708835	0.2795	False	1	1
PIGA	0.625143	0.2405	False	6	1	0.853049	0.2094	False	1	1
TWF1	0.671924	0.232	False	6	1	0.788897	0.2389	False	1	1
TMEM65	0.948694	0.1593	False	6	1	0.55775	0.3604	False	1	1
GRIA1	0.608134	0.244	False	6	1	0.869911	0.2001	False	1	1
TMEM183B	0.997914	0.1424	False	6	1	0.529299	0.3741	False	1	1
SLC16A6	0.722896	0.2206	False	6	1	0.730431	0.2706	False	1	1
CD2BP2	0.789811	0.2051	False	6	1	0.667979	0.302	False	1	1
NGEF	0.906738	0.1713	False	6	1	0.58132	0.3475	False	1	1
RPS9	0.899014	0.1744	False	6	1	0.586227	0.3454	False	1	1
ECM1	1.02322	0.1335	False	6	1	0.51506	0.3776	False	1	1
SNX5	0.609572	0.2436	False	5	1	0.863027	0.203	False	1	1
PRR15L	0.652954	0.2353	False	6	1	0.805047	0.2317	False	1	1
OSBPL10	0.946086	0.1603	False	6	1	0.5553	0.3624	False	1	1
SPC24	0.778584	0.2084	False	6	1	0.674522	0.2969	False	1	1
TAS2R1	0.566789	0.2517	False	6	1	0.925949	0.1765	False	1	1
MST1L	1.0508	0.1259	False	6	1	0.499214	0.3833	False	1	1
CYP2R1	0.89402	0.1754	False	6	1	0.586471	0.3451	False	1	1
PROX2	0.765876	0.2112	False	6	1	0.684468	0.2917	False	1	1
FREM2	0.574718	0.2501	False	6	1	0.912004	0.1819	False	1	1
HOPX	0.948014	0.1597	False	6	1	0.552623	0.3647	False	1	1
SRMS	0.668927	0.2325	False	6	1	0.782229	0.2434	False	1	1
P2RY12	0.902962	0.1727	False	6	1	0.578902	0.3492	False	1	1
PPP3CB	0.948371	0.1594	False	6	1	0.550146	0.3657	False	1	1
STPG4	0.945544	0.1604	False	6	1	0.550349	0.3655	False	1	1
CETN1	0.96748	0.1519	False	6	1	0.537751	0.3703	False	1	1
RASGEF1B	0.835825	0.1934	False	6	1	0.622001	0.3275	False	1	1
RNF13	0.807178	0.2003	False	6	1	0.643996	0.3159	False	1	1
MED18	0.702764	0.2254	False	6	1	0.739424	0.266	False	1	1
NBEA	1.03062	0.1303	False	6	1	0.504188	0.3817	False	1	1
SELE	0.545934	0.2555	False	6	1	0.951757	0.1665	False	1	1
OR5AR1	0.88799	0.1775	False	6	1	0.584911	0.3467	False	1	1
APOPT1	0.629204	0.2398	False	6	1	0.824317	0.2243	False	1	1
ZNF124	0.698432	0.2264	False	6	1	0.742544	0.264	False	1	1
SEMA3C	0.809675	0.1995	False	6	1	0.640355	0.3176	False	1	1
SLC9C2	0.793998	0.2039	False	6	1	0.65216	0.3124	False	1	1
C1orf54	0.647961	0.2369	False	6	1	0.793878	0.2368	False	1	1
MRPL40	0.91461	0.1689	False	6	1	0.561778	0.3581	False	1	1
CSRP3	0.684309	0.2291	False	6	1	0.750577	0.2594	False	1	1
PRELID2	0.811793	0.1989	False	6	1	0.632347	0.3215	False	1	1
UGT2B15	0.715835	0.223	False	6	1	0.716277	0.277	False	1	1
TSHR	0.753843	0.2136	False	6	1	0.678852	0.2942	False	1	1
AFG1L	0.711944	0.2237	False	6	1	0.718218	0.2759	False	1	1
KRTAP9-7	0.780104	0.2077	False	6	1	0.653816	0.3117	False	1	1
LHFPL2	0.887061	0.178	False	6	1	0.57435	0.3516	False	1	1
PTPN1	1.01602	0.1358	False	6	1	0.501194	0.3826	False	1	1
SUZ12	0.892887	0.1758	False	6	1	0.56989	0.3541	False	1	1
GK5	0.56492	0.2521	False	6	1	0.900314	0.1869	False	1	1
RNF180	0.852309	0.1885	False	6	1	0.596508	0.341	False	1	1
ANXA13	0.567858	0.2516	False	6	1	0.893441	0.1903	False	1	1
OR51A7	0.88995	0.1768	False	6	1	0.569804	0.3542	False	1	1
[truncated: 17,923 more rows]

## Sheet: Fig. 3D KO screen
gene	SigmaFC_R1	p_value_R1	significant_R1	# sgRNAs_R1	# signif. sgRNAs_R1	SigmaFC_R2	p_value_R2	significant_R2	# sgRNAs_R2	# signif. sgRNAs_R2
GOLPH3	24.2359	0	True	4	4	24.0343	0	True	4	4
EXT2	13.8142	0	True	4	4	16.842	0	True	4	4
SLC35B2	14.2908	0	True	4	4	16.0852	0	True	4	4
SLC10A7	14.9698	0	True	4	4	9.85077	0	True	4	3
NDST1	10.3228	0	True	4	3	10.2917	0	True	4	3
PGAP2	11.0685	0	True	4	4	9.33043	0	True	4	4
UGDH	12.4716	0	True	4	4	8.22144	0	True	4	3
HS6ST1	9.82043	0	True	4	3	8.51182	0	True	4	3
GPAA1	7.33844	0	True	4	3	9.4568	0	True	4	4
PTAR1	7.88091	0	True	4	3	8.37382	0	True	4	3
EXT1	8.32202	0	True	4	3	7.16058	0.0001	True	4	3
EXTL3	6.41734	0	True	4	3	7.15041	0.0001	True	4	3
TM9SF2	10.1829	0	True	4	3	4.26273	0.0006	True	4	2
SLC33A1	6.02857	0.0002	True	4	3	6.31187	0.0002	True	4	3
HS2ST1	7.79466	0	True	4	3	4.31603	0.0006	True	4	2
B3GALT6	2.47296	0.01	False	4	2	11.1868	0	True	4	4
GLCE	3.65051	0.001	True	4	2	7.50605	0	True	4	3
TMED2	3.12567	0.0029	True	4	2	7.40692	0.0001	True	4	3
C3orf58	2.71639	0.0065	True	4	2	7.98768	0	True	4	3
GPC4	2.18521	0.0147	False	4	2	9.6453	0	True	4	4
NKPD1	6.14515	0.0001	True	4	3	2.67444	0.0061	True	4	2
ACAA2	4.15881	0.0007	True	4	2	3.84421	0.0007	True	4	2
OXLD1	6.23512	0.0001	True	4	3	2.40738	0.0105	False	4	2
KAT7	2.98936	0.0033	True	4	2	3.95072	0.0007	True	4	2
COG3	2.23123	0.0141	False	4	2	5.03831	0.0005	True	4	3
TMEM165	0.858809	0.033	False	4	1	12.8442	0	True	4	4
KIF9	2.74223	0.006	True	4	2	3.89487	0.0007	True	4	2
TMEM179	1.99206	0.0166	False	4	2	4.81386	0.0006	True	4	3
LRRC19	3.11639	0.0029	True	4	2	2.88978	0.0036	True	4	2
HLCS	0.740983	0.0602	False	4	1	11.9937	0	True	4	4
C12orf71	3.39849	0.0015	True	4	2	2.45053	0.0097	True	4	2
DCP1A	2.71961	0.0064	True	4	2	2.80448	0.0042	True	4	2
EHD1	0.891116	0.0295	False	4	1	8.51919	0	True	4	3
DNAJB5	2.8936	0.0038	True	4	2	2.39016	0.0108	False	4	2
OTUD5	2.36366	0.0115	False	4	2	2.46478	0.0095	True	4	2
FAM193B	2.30495	0.0128	False	4	2	2.52257	0.0087	True	4	2
LOC101928436	6.81549	0	True	4	3	0.673449	0.0763	False	4	1
PIGQ	0.625246	0.1122	False	4	1	7.27808	0.0001	True	4	3
POLR2J2	6.4445	0	True	4	3	0.616641	0.1041	False	4	1
COG4	3.30385	0.002	True	4	2	1.13985	0.0172	False	4	1
OSBPL9	1.49295	0.017	False	4	1	2.47421	0.0093	True	4	2
AP4S1	3.39916	0.0015	True	4	2	1.07933	0.018	False	4	1
KIF22	1.18305	0.018	False	4	1	3.02426	0.0026	True	4	2
PIGK	1.17764	0.018	False	4	1	3.03319	0.0026	True	4	2
API5	0.70348	0.0761	False	4	1	4.96564	0.0005	True	4	3
DEFB121	0.604174	0.1232	False	4	1	5.74586	0.0004	True	4	3
PDE8A	3.8878	0.0009	True	4	2	0.851447	0.0297	False	4	1
SCFD1	3.48406	0.0012	True	4	2	0.885492	0.0258	False	4	1
ANKMY2	0.880812	0.0303	False	4	1	3.4379	0.0012	True	4	2
MAP3K5	0.947173	0.0255	False	4	1	3.03011	0.0026	True	4	2
LPAR1	3.46215	0.0013	True	4	2	0.796219	0.0372	False	4	1
SOSTDC1	5.67997	0.0004	True	4	3	0.476459	0.1752	False	4	1
LMLN	0.787091	0.0476	False	4	1	3.36994	0.0012	True	4	2
GRINA	3.15165	0.0026	True	4	2	0.838155	0.0307	False	4	1
TMEM99	3.25333	0.0022	True	4	2	0.808677	0.0345	False	4	1
PIGV	0.74447	0.0593	False	4	1	3.5166	0.0011	True	4	2
MOGAT3	3.17907	0.0025	True	4	2	0.814256	0.0337	False	4	1
FRMD4A	0.949483	0.0253	False	4	1	2.7084	0.0052	True	4	2
SCARB1	3.23148	0.0022	True	4	2	0.771858	0.0428	False	4	1
DOC2A	4.63688	0.0006	True	4	3	0.528465	0.153	False	4	1
MTCP1	2.67876	0.0067	True	4	2	0.910217	0.0236	False	4	1
PIGT	5.07607	0.0006	True	4	3	0.475585	0.1754	False	4	1
MAB21L3	0.836552	0.0366	False	4	1	2.87158	0.0037	True	4	2
TASP1	2.79033	0.0054	True	4	2	0.860516	0.0287	False	4	1
CT47B1	0.538401	0.1632	False	4	1	4.44927	0.0006	True	4	3
SPATA6L	0.988746	0.0231	False	4	1	2.40981	0.0104	False	4	2
P3H3	0.964746	0.0244	False	4	1	2.46594	0.0095	True	4	2
RCOR2	3.44027	0.0013	True	4	2	0.687323	0.0693	False	4	1
ADAM22	0.739756	0.0611	False	4	1	3.16859	0.0013	True	4	2
LANCL3	3.04625	0.0031	True	4	2	0.768304	0.0431	False	4	1
TYW5	0.844006	0.0352	False	4	1	2.7438	0.0048	True	4	2
DNAJC3	0.747601	0.0585	False	4	1	3.08709	0.0022	True	4	2
LONRF3	3.31319	0.0018	True	4	2	0.69544	0.066	False	4	1
COG7	0.590331	0.1306	False	4	1	3.78521	0.0007	True	4	2
POMGNT1	0.694804	0.0796	False	4	1	3.17441	0.0013	True	4	2
ZNF512	3.13564	0.0029	True	4	2	0.701393	0.064	False	4	1
MAPK11	0.795289	0.0449	False	4	1	2.76485	0.0045	True	4	2
RALGAPA2	0.891426	0.0295	False	4	1	2.44263	0.0098	True	4	2
ZNF600	0.715545	0.0712	False	4	1	3.03725	0.0026	True	4	2
MAP7D1	0.879862	0.0303	False	4	1	2.45165	0.0096	True	4	2
ERP27	0.701563	0.0763	False	4	1	3.07041	0.0025	True	4	2
FAM20B	0.804691	0.0441	False	4	1	2.66751	0.0061	True	4	2
DCP1B	1.24654	0.0173	False	4	1	1.71897	0.0156	False	4	1
PCDHB5	2.75245	0.0058	True	4	2	0.777806	0.0409	False	4	1
BRAF	2.74993	0.0059	True	4	2	0.77674	0.0415	False	4	1
C6orf52	0.724982	0.0671	False	4	1	2.90259	0.0034	True	4	2
CENPBD1	3.1432	0.0027	True	4	2	0.661541	0.0811	False	4	1
NTRK3	2.07159	0.0159	False	4	2	0.999481	0.0206	False	4	1
TMEM194B	0.78787	0.0475	False	4	1	2.61795	0.0072	True	4	2
ARHGAP8	0.623883	0.113	False	4	1	3.29267	0.0012	True	4	2
ZDHHC18	2.42489	0.0108	False	4	2	0.838621	0.0305	False	4	1
HECW1	3.30304	0.002	True	4	2	0.601092	0.1121	False	4	1
ANO7	2.81667	0.0049	True	4	2	0.700703	0.0645	False	4	1
SLC39A9	0.617946	0.1151	False	4	1	3.19035	0.0013	True	4	2
KCNAB2	2.90446	0.0038	True	4	2	0.673595	0.0763	False	4	1
PGK2	0.57239	0.1414	False	4	1	3.39744	0.0012	True	4	2
SPIN4	0.752704	0.0573	False	4	1	2.5599	0.0081	True	4	2
JCHAIN	2.7261	0.0064	True	4	2	0.698036	0.0654	False	4	1
ERBB2IP	0.656148	0.098	False	4	1	2.8989	0.0034	True	4	2
NLRP3	0.7609	0.0551	False	4	1	2.48321	0.0093	True	4	2
SMYD3	0.656011	0.098	False	4	1	2.85974	0.0038	True	4	2
STS	2.71171	0.0066	True	4	2	0.691021	0.0673	False	4	1
GZF1	2.35212	0.0117	False	4	2	0.790374	0.0386	False	4	1
PGM2	2.16565	0.0149	False	4	2	0.857279	0.0292	False	4	1
C9orf57	0.633621	0.1081	False	4	1	2.91974	0.0033	True	4	2
UNC5C	0.632188	0.1087	False	4	1	2.91693	0.0033	True	4	2
DMXL1	0.624182	0.1129	False	4	1	2.9457	0.0031	True	4	2
METTL18	0.678866	0.0872	False	4	1	2.67493	0.0061	True	4	2
SEC11C	0.755403	0.0567	False	4	1	2.40058	0.0106	False	4	2
DNAJB3	2.52126	0.009	True	4	2	0.71773	0.0575	False	4	1
POLR3GL	2.56619	0.0083	True	4	2	0.70506	0.0632	False	4	1
SYCE1	0.627026	0.1112	False	4	1	2.8535	0.0038	True	4	2
FAM122A	0.695242	0.0792	False	4	1	2.56668	0.008	True	4	2
PIGB	0.549445	0.1574	False	4	1	3.22536	0.0013	True	4	2
TCF7	2.74891	0.0059	True	4	2	0.637896	0.0912	False	4	1
LPXN	0.67561	0.0892	False	4	1	2.59533	0.0076	True	4	2
ZNF143	2.99259	0.0033	True	4	2	0.582948	0.1222	False	4	1
RPRD1A	2.4537	0.0102	False	4	2	0.710031	0.0608	False	4	1
B3GAT3	0.55839	0.1512	False	4	1	3.09947	0.0021	True	4	2
CD151	0.681906	0.0854	False	4	1	2.52654	0.0087	True	4	2
PPP1R15B	2.68762	0.0067	True	4	2	0.639923	0.0903	False	4	1
ABCD4	0.809556	0.0432	False	4	1	2.1177	0.0141	False	4	2
LYAR	0.729416	0.0652	False	4	1	2.34535	0.0117	False	4	2
GET4	3.06829	0.0031	True	4	2	0.556839	0.139	False	4	1
PDS5B	2.66894	0.0068	True	4	2	0.636274	0.0925	False	4	1
UGGT1	2.44551	0.0102	False	4	2	0.687989	0.0691	False	4	1
UXS1	2.36805	0.0115	False	4	2	0.706708	0.0625	False	4	1
IL1RN	2.96124	0.0035	True	4	2	0.561336	0.1368	False	4	1
CAPNS1	3.3881	0.0015	True	4	2	0.490061	0.1714	False	4	1
SPACA7	0.58953	0.131	False	4	1	2.81494	0.0041	True	4	2
DCTN3	0.610651	0.119	False	4	1	2.69277	0.0054	True	4	2
PIGL	3.34399	0.0016	True	4	2	0.490167	0.1714	False	4	1
IGFBP7	2.11833	0.0154	False	4	2	0.773015	0.0427	False	4	1
SLC25A2	0.657259	0.0976	False	4	1	2.49116	0.0091	True	4	2
MOB4	2.8161	0.0049	True	4	2	0.581212	0.1231	False	4	1
POMT2	3.70662	0.0009	True	4	2	0.439637	0.1862	False	4	1
SULF1	0.634685	0.1079	False	4	1	2.55493	0.0082	True	4	2
SLC8A1	0.702931	0.0761	False	4	1	2.30674	0.0119	False	4	2
BANF2	0.577304	0.138	False	4	1	2.80072	0.0042	True	4	2
GALNT6	0.597919	0.1269	False	4	1	2.70171	0.0054	True	4	2
NFKB2	2.29732	0.013	False	4	2	0.703137	0.0638	False	4	1
COG6	2.87309	0.004	True	4	2	0.560627	0.1376	False	4	1
MPP6	2.47043	0.01	False	4	2	0.649762	0.0854	False	4	1
ZNF646	2.40485	0.0109	False	4	2	0.656089	0.083	False	4	1
CBFB	2.46803	0.01	False	4	2	0.639265	0.0904	False	4	1
CCK	2.47718	0.0099	True	4	2	0.635206	0.0932	False	4	1
PLVAP	0.51169	0.18	False	4	1	3.04261	0.0026	True	4	2
MTAP	0.650178	0.1004	False	4	1	2.38928	0.0108	False	4	2
ZNF653	1.82119	0.017	False	4	2	0.852834	0.0295	False	4	1
SRPX	2.58477	0.0082	True	4	2	0.599138	0.1131	False	4	1
FCRL1	0.654954	0.0982	False	4	1	2.34761	0.0115	False	4	2
NOVA1	0.582965	0.1355	False	4	1	2.63668	0.0069	True	4	2
PDE1B	2.52151	0.009	True	4	2	0.60774	0.1082	False	4	1
MORN5	3.18744	0.0025	True	4	2	0.480619	0.174	False	4	1
USP18	0.603684	0.1235	False	4	1	2.51192	0.0088	True	4	2
SVOPL	2.67115	0.0068	True	4	2	0.566087	0.1334	False	4	1
HOXA10	1.25367	0.0173	False	4	1	1.20558	0.0168	False	4	1
ITGB1	0.506604	0.1827	False	4	1	2.97709	0.003	True	4	2
KANK4	0.578866	0.1373	False	4	1	2.5876	0.0077	True	4	2
SPAG7	2.32771	0.0122	False	4	2	0.639574	0.0904	False	4	1
C1orf52	0.558391	0.1512	False	4	1	2.65959	0.0064	True	4	2
LARGE	2.16901	0.0149	False	4	2	0.681148	0.0727	False	4	1
GLIPR2	2.56228	0.0084	True	4	2	0.57144	0.1288	False	4	1
RBP4	2.55029	0.0086	True	4	2	0.573503	0.1279	False	4	1
FAM19A4	2.53821	0.0088	True	4	2	0.57611	0.1262	False	4	1
ALDH3B1	0.585262	0.1333	False	4	1	2.49818	0.0089	True	4	2
GPNMB	2.48445	0.0098	True	4	2	0.583804	0.1219	False	4	1
SERP1	0.603239	0.1246	False	4	1	2.37676	0.011	False	4	2
HKR1	2.54084	0.0088	True	4	2	0.561166	0.1368	False	4	1
RASSF1	0.713833	0.0725	False	4	1	1.99387	0.0149	False	4	2
PCDHA5	2.75195	0.0058	True	4	2	0.512675	0.1612	False	4	1
KMT2E	2.54396	0.0088	True	4	2	0.552964	0.1409	False	4	1
TLN2	0.55556	0.1532	False	4	1	2.51184	0.0088	True	4	2
TPRG1	2.53856	0.0088	True	4	2	0.547755	0.1427	False	4	1
C17orf77	2.54296	0.0088	True	4	2	0.545951	0.1435	False	4	1
CIDEA	2.43364	0.0105	False	4	2	0.563232	0.1354	False	4	1
PDIA6	2.76983	0.0054	True	4	2	0.491555	0.1707	False	4	1
C17orf100	2.42243	0.0108	False	4	2	0.561957	0.1365	False	4	1
MYOT	2.91071	0.0037	True	4	2	0.463618	0.1792	False	4	1
PIGH	2.25018	0.0134	False	4	2	0.596671	0.114	False	4	1
TEP1	0.5122	0.1795	False	4	1	2.60234	0.0074	True	4	2
TICAM2	0.647695	0.1012	False	4	1	2.05648	0.0146	False	4	2
MYO16	0.503672	0.184	False	4	1	2.63352	0.0069	True	4	2
GANAB	0.565346	0.1465	False	4	1	2.32884	0.0118	False	4	2
DPY19L3	2.46386	0.0101	False	4	2	0.534343	0.1509	False	4	1
CENPV	2.5913	0.0081	True	4	2	0.505498	0.1646	False	4	1
BTG4	2.18069	0.0147	False	4	2	0.594551	0.1149	False	4	1
LARP1	0.552717	0.1553	False	4	1	2.34364	0.0117	False	4	2
SLC43A1	2.17644	0.0147	False	4	2	0.591182	0.1169	False	4	1
MTDH	2.43232	0.0105	False	4	2	0.519987	0.1589	False	4	1
TRIL	0.466861	0.1964	False	4	1	2.6994	0.0054	True	4	2
EPO	0.517436	0.1764	False	4	1	2.42088	0.0101	False	4	2
GPR150	2.01917	0.0164	False	4	2	0.612731	0.1061	False	4	1
TRADD	2.22167	0.0141	False	4	2	0.556335	0.1394	False	4	1
TBX20	0.534954	0.1661	False	4	1	2.30736	0.0119	False	4	2
KDM2B	0.538316	0.1633	False	4	1	2.29205	0.0122	False	4	2
KRTAP19-5	2.71658	0.0065	True	4	2	0.453254	0.1837	False	4	1
RXFP4	2.18388	0.0147	False	4	2	0.563531	0.1352	False	4	1
IGFL4	2.1854	0.0147	False	4	2	0.553191	0.1409	False	4	1
LZIC	0.434161	0.2065	False	4	1	2.78455	0.0044	True	4	2
CHST4	0.546425	0.159	False	4	1	2.18711	0.0136	False	4	2
WNT9B	2.30937	0.0125	False	4	2	0.512323	0.1612	False	4	1
RTBDN	2.22356	0.0141	False	4	2	0.530468	0.1516	False	4	1
BLCAP	0.473953	0.1941	False	4	1	2.46477	0.0095	True	4	2
HCN1	2.02545	0.0164	False	4	2	0.567	0.1329	False	4	1
RBPJL	0.480475	0.192	False	4	1	2.35943	0.0113	False	4	2
PRRC2A	2.03133	0.0162	False	4	2	0.556364	0.1392	False	4	1
ARRDC3	1.81334	0.017	False	4	2	0.613273	0.106	False	4	1
TMEM174	2.15952	0.0149	False	4	2	0.513855	0.1609	False	4	1
FAM83B	0.531589	0.1686	False	4	1	2.07774	0.0144	False	4	2
BLID	0.513939	0.1786	False	4	1	2.13246	0.0139	False	4	2
BPIFB1	2.29487	0.013	False	4	2	0.476392	0.1752	False	4	1
ABTB2	2.17077	0.0149	False	4	2	0.501827	0.1666	False	4	1
KRTAP5-7	1.93731	0.0168	False	4	2	0.537982	0.149	False	4	1
DCDC5	2.16818	0.0149	False	4	2	0.479547	0.1742	False	4	1
MUC4	2.35511	0.0117	False	4	2	0.441373	0.1855	False	4	1
RAB20	0.536398	0.1647	False	4	1	1.92474	0.0151	False	4	2
TBRG4	0.578901	0.1373	False	4	1	1.7381	0.0155	False	4	2
KRT23	2.01473	0.0164	False	4	2	0.487332	0.1725	False	4	1
ZNF408	1.10797	0.0183	False	4	1	0.870445	0.0276	False	4	1
DPM1	1.82323	0.017	False	4	2	0.528324	0.1532	False	4	1
ADGRB1	0.5576	0.152	False	4	1	1.72086	0.0155	False	4	2
DOK7	1.17579	0.018	False	4	1	0.790388	0.0386	False	4	1
SYCP2	1.01399	0.0214	False	4	1	0.912061	0.0236	False	4	1
COG2	0.932859	0.0262	False	4	1	0.983677	0.0211	False	4	1
ZC3H12D	0.414713	0.2086	False	4	1	2.2002	0.0133	False	4	2
MMP20	0.452205	0.2012	False	4	1	2.00299	0.0148	False	4	2
TRIB2	1.10213	0.0183	False	4	1	0.816991	0.0331	False	4	1
TMEM132A	0.834535	0.037	False	4	1	1.05082	0.0187	False	4	1
SYDE1	1.5678	0.017	False	4	2	0.553825	0.1405	False	4	1
CPSF2	0.815304	0.0413	False	4	1	1.06294	0.0181	False	4	1
MYL5	0.990643	0.0229	False	4	1	0.867711	0.0278	False	4	1
CARD17	0.858869	0.033	False	4	1	0.997501	0.0207	False	4	1
ZNF114	0.927007	0.0269	False	4	1	0.915878	0.0235	False	4	1
ELMO3	0.449225	0.2021	False	4	1	1.88418	0.0152	False	4	2
PCSK6	1.94254	0.0168	False	4	2	0.431583	0.1876	False	4	1
OR6Y1	0.963918	0.0244	False	4	1	0.869122	0.0277	False	4	1
EPSTI1	0.826164	0.0385	False	4	1	0.998419	0.0206	False	4	1
RGS6	0.89675	0.0291	False	4	1	0.887817	0.0257	False	4	1
ADCY4	0.797049	0.0449	False	4	1	0.988383	0.0211	False	4	1
PIGM	1.01287	0.0215	False	4	1	0.776731	0.0415	False	4	1
CDH5	1.03241	0.0206	False	4	1	0.759649	0.0458	False	4	1
CCR10	0.460672	0.1991	False	4	1	1.70031	0.0156	False	4	2
AQP7	1.01821	0.0213	False	4	1	0.766147	0.0438	False	4	1
RARB	0.895638	0.0291	False	4	1	0.834375	0.0309	False	4	1
UGT3A1	1.07252	0.0189	False	4	1	0.691288	0.0673	False	4	1
SYT11	0.775972	0.051	False	4	1	0.952555	0.0218	False	4	1
TTL	0.909724	0.0282	False	4	1	0.807264	0.0347	False	4	1
MAP3K7	0.852261	0.0336	False	4	1	0.857329	0.0291	False	4	1
OR51Q1	1.07225	0.0189	False	4	1	0.678286	0.0739	False	4	1
PFKFB4	0.898913	0.0291	False	4	1	0.804717	0.035	False	4	1
UBE2A	0.65324	0.0986	False	4	1	1.10126	0.0175	False	4	1
CNGA1	0.742008	0.0599	False	4	1	0.961071	0.0218	False	4	1
ABHD5	0.922277	0.0272	False	4	1	0.772987	0.0427	False	4	1
PRICKLE2	0.629061	0.1105	False	4	1	1.13081	0.0172	False	4	1
USP17L30	0.760147	0.0554	False	4	1	0.9345	0.0231	False	4	1
IGF2BP3	0.72845	0.0656	False	4	1	0.972519	0.0218	False	4	1
ADIPOR1	0.857886	0.033	False	4	1	0.804173	0.0351	False	4	1
MAGEB10	0.92767	0.0264	False	4	1	0.742524	0.0501	False	4	1
ACVR1C	0.793548	0.0453	False	4	1	0.863008	0.0283	False	4	1
LAMTOR3	0.923529	0.0271	False	4	1	0.740557	0.0505	False	4	1
TRIM51	1.03454	0.0205	False	4	1	0.657566	0.0827	False	4	1
PPP1R2	0.692514	0.0802	False	4	1	0.980712	0.0214	False	4	1
OR56A4	1.08428	0.0185	False	4	1	0.621783	0.101	False	4	1
DZIP3	0.881398	0.0302	False	4	1	0.763749	0.0446	False	4	1
IL19	0.759753	0.0557	False	4	1	0.885457	0.0258	False	4	1
ZNF771	0.755309	0.0569	False	4	1	0.888577	0.0254	False	4	1
TEK	0.584845	0.134	False	4	1	1.13911	0.0172	False	4	1
APOBEC4	1.11984	0.0182	False	4	1	0.593698	0.1155	False	4	1
LRRFIP2	0.973843	0.0239	False	4	1	0.682261	0.0719	False	4	1
ERLIN2	1.0198	0.0212	False	4	1	0.646738	0.0871	False	4	1
RRM2B	0.869314	0.0314	False	4	1	0.756097	0.0464	False	4	1
PLEKHA3	0.765223	0.0538	False	4	1	0.844243	0.0302	False	4	1
INTS10	0.766649	0.0533	False	4	1	0.840242	0.0303	False	4	1
GAL3ST3	0.833635	0.0371	False	4	1	0.768541	0.043	False	4	1
ZNF778	0.905576	0.0287	False	4	1	0.705835	0.0631	False	4	1
ANO10	0.817981	0.0402	False	4	1	0.781404	0.0403	False	4	1
KDM7A	0.806437	0.0438	False	4	1	0.792291	0.0381	False	4	1
CHST7	0.904587	0.0289	False	4	1	0.705779	0.0631	False	4	1
ANKRD33B	0.523484	0.1745	False	4	1	1.21927	0.0167	False	4	1
Non-Targeting_Control_0456	0.694885	0.0794	False	1	1	0.915697	0.0235	False	1	1
CAGE1	0.723082	0.0682	False	4	1	0.876022	0.0263	False	4	1
PRR15	0.946269	0.0255	False	4	1	0.66853	0.0785	False	4	1
PRDM15	0.861153	0.0328	False	4	1	0.733674	0.0528	False	4	1
OPA1	0.769134	0.0526	False	4	1	0.815654	0.0335	False	4	1
SUPT5H	0.907131	0.0286	False	4	1	0.690417	0.068	False	4	1
TCAIM	0.708964	0.0733	False	4	1	0.882924	0.0258	False	4	1
EAF2	0.760368	0.0553	False	4	1	0.823026	0.0321	False	4	1
AGPAT2	0.879337	0.0304	False	4	1	0.705642	0.0632	False	4	1
PCDHA1	1.0065	0.0223	False	4	1	0.616459	0.1044	False	4	1
PTPN20	0.8557	0.0335	False	4	1	0.720619	0.0567	False	4	1
MMP19	0.879266	0.0304	False	4	1	0.697059	0.0655	False	4	1
DAPK2	0.812994	0.0421	False	4	1	0.749848	0.0482	False	4	1
CD200	0.723403	0.0682	False	4	1	0.830873	0.0313	False	4	1
ZFP69B	0.654486	0.0983	False	4	1	0.918137	0.0235	False	4	1
NME9	0.612708	0.1187	False	4	1	0.97705	0.0216	False	4	1
C19orf54	0.755256	0.0569	False	4	1	0.791517	0.0381	False	4	1
PIFO	0.681088	0.0861	False	4	1	0.873338	0.0271	False	4	1
TRIM8	0.628234	0.1108	False	4	1	0.943961	0.0224	False	4	1
KLF6	0.747884	0.0584	False	4	1	0.790538	0.0383	False	4	1
MRPS36	0.590794	0.1302	False	4	1	1	0.0206	False	4	1
YOD1	0.717173	0.0705	False	4	1	0.822066	0.0322	False	4	1
OR13F1	0.744672	0.0593	False	4	1	0.790209	0.0386	False	4	1
TRAPPC13	0.984632	0.0235	False	4	1	0.59082	0.1172	False	4	1
GLRX	0.834175	0.0371	False	4	1	0.693541	0.0667	False	4	1
EGFR	0.697524	0.0781	False	4	1	0.826834	0.0315	False	4	1
DCC	0.874941	0.0305	False	4	1	0.658178	0.0825	False	4	1
TPD52L3	0.608456	0.1201	False	4	1	0.946289	0.0222	False	4	1
ZNF341	0.773259	0.0514	False	4	1	0.736073	0.0523	False	4	1
F12	0.709652	0.0731	False	4	1	0.801438	0.0361	False	4	1
ZNF324B	0.7117	0.0729	False	4	1	0.79875	0.0367	False	4	1
RNGTT	0.887248	0.0297	False	4	1	0.63914	0.0905	False	4	1
CLEC17A	0.951337	0.0251	False	4	1	0.595375	0.1144	False	4	1
KRTAP12-1	0.568708	0.1452	False	4	1	0.992668	0.0208	False	4	1
FAM131A	0.7135	0.0725	False	4	1	0.789326	0.0388	False	4	1
GJB4	0.72444	0.0676	False	4	1	0.775997	0.0415	False	4	1
LRP2BP	0.830757	0.0375	False	4	1	0.676612	0.0751	False	4	1
GPR78	0.827501	0.038	False	4	1	0.675219	0.0756	False	4	1
OR12D2	0.753773	0.0569	False	4	1	0.740912	0.0504	False	4	1
TRIML1	0.831587	0.0373	False	4	1	0.671316	0.077	False	4	1
STARD6	0.6966	0.0785	False	4	1	0.800581	0.0361	False	4	1
CYP2S1	0.750987	0.058	False	4	1	0.742369	0.0501	False	4	1
NOL4	0.734684	0.0631	False	4	1	0.75648	0.0463	False	4	1
MYO1F	0.62151	0.1141	False	4	1	0.892679	0.025	False	4	1
ADNP2	0.564233	0.1471	False	4	1	0.980567	0.0214	False	4	1
ARPC3	0.818097	0.0402	False	4	1	0.673326	0.0764	False	4	1
TDP1	0.698269	0.0777	False	4	1	0.786402	0.039	False	4	1
ZNF18	0.688521	0.0828	False	4	1	0.796585	0.0372	False	4	1
OR1C1	0.688431	0.0828	False	4	1	0.796139	0.0372	False	4	1
SEC14L4	0.63102	0.1094	False	4	1	0.866944	0.0278	False	4	1
CENPJ	0.51323	0.179	False	4	1	1.06282	0.0183	False	4	1
HPGDS	0.954396	0.0249	False	4	1	0.56887	0.1309	False	4	1
ARL15	0.819616	0.0399	False	4	1	0.660286	0.0815	False	4	1
KLRC3	0.663875	0.0949	False	4	1	0.812944	0.034	False	4	1
KIAA0226L	0.842611	0.0354	False	4	1	0.639831	0.0903	False	4	1
FAM117A	0.780763	0.0495	False	4	1	0.690278	0.0681	False	4	1
PRR3	0.571455	0.142	False	4	1	0.942269	0.0226	False	4	1
ANKFN1	0.850222	0.0336	False	4	1	0.631583	0.095	False	4	1
GLDC	0.920259	0.0278	False	4	1	0.581828	0.1224	False	4	1
CEP128	0.722313	0.0686	False	4	1	0.740434	0.0506	False	4	1
ZNF221	0.688476	0.0828	False	4	1	0.772571	0.0427	False	4	1
PTGIR	0.549105	0.1574	False	4	1	0.968359	0.0218	False	4	1
CAPNS2	0.732014	0.064	False	4	1	0.725853	0.0547	False	4	1
DNAJC25	0.707688	0.0742	False	4	1	0.749486	0.0482	False	4	1
GZMK	0.717241	0.0705	False	4	1	0.738073	0.0517	False	4	1
CLEC7A	0.927474	0.0264	False	4	1	0.569168	0.1304	False	4	1
CRISP1	0.810929	0.0428	False	4	1	0.650675	0.085	False	4	1
WEE1	0.809041	0.0432	False	4	1	0.6513	0.0846	False	4	1
HOPX	0.86334	0.0324	False	4	1	0.610294	0.1073	False	4	1
CFAP57	0.654781	0.0982	False	4	1	0.804202	0.0351	False	4	1
S100A2	0.767284	0.053	False	4	1	0.682324	0.0719	False	4	1
ARL6IP1	0.663259	0.0952	False	4	1	0.788712	0.0388	False	4	1
CDCA4	0.693979	0.0797	False	4	1	0.752732	0.0472	False	4	1
PIH1D2	0.575492	0.1392	False	4	1	0.906336	0.0239	False	4	1
BBS4	0.717751	0.0702	False	4	1	0.724801	0.0551	False	4	1
ZNF518A	0.871077	0.031	False	4	1	0.595878	0.1142	False	4	1
WAPAL	0.661864	0.0957	False	4	1	0.783226	0.0397	False	4	1
AGMO	0.615325	0.1159	False	4	1	0.837879	0.0307	False	4	1
YPEL4	0.643942	0.1026	False	4	1	0.79746	0.0371	False	4	1
SLC10A5	0.637684	0.1057	False	4	1	0.803524	0.0352	False	4	1
PLA2G2C	0.771463	0.0522	False	4	1	0.661394	0.0811	False	4	1
CRY1	0.693336	0.0799	False	4	1	0.735284	0.0525	False	4	1
GFER	0.921136	0.0273	False	4	1	0.553387	0.1406	False	4	1
TMEM79	0.755571	0.0567	False	4	1	0.673832	0.0762	False	4	1
AEBP2	0.763526	0.0545	False	4	1	0.666659	0.0794	False	4	1
ADAMDEC1	0.56344	0.1472	False	4	1	0.897939	0.0246	False	4	1
DPY19L4	0.949517	0.0251	False	4	1	0.532431	0.1514	False	4	1
GPR146	0.724287	0.0678	False	4	1	0.6976	0.0654	False	4	1
RAB33B	0.635424	0.1075	False	4	1	0.794571	0.0375	False	4	1
NRG2	0.692403	0.0803	False	4	1	0.728119	0.0537	False	4	1
GLIS3	0.633878	0.1081	False	4	1	0.794604	0.0375	False	4	1
LIMS2	0.787246	0.0475	False	4	1	0.639207	0.0905	False	4	1
FAM98C	0.754734	0.0569	False	4	1	0.665288	0.0799	False	4	1
ERMP1	0.718746	0.0694	False	4	1	0.6981	0.0654	False	4	1
BIVM-ERCC5	0.633333	0.1082	False	4	1	0.789613	0.0387	False	4	1
CD200R1L	0.659805	0.0966	False	4	1	0.757898	0.0462	False	4	1
ZNF83	0.636805	0.1065	False	4	1	0.779777	0.0406	False	4	1
CPT1C	0.78794	0.0474	False	4	1	0.630167	0.0959	False	4	1
ZNF433	0.707184	0.0746	False	4	1	0.70032	0.0646	False	4	1
L3MBTL2	0.82486	0.0387	False	4	1	0.599875	0.1127	False	4	1
MAML3	0.675004	0.0897	False	4	1	0.733011	0.053	False	4	1
HES4	0.56311	0.1474	False	4	1	0.876373	0.0261	False	4	1
PRSS2	0.576004	0.1391	False	4	1	0.854882	0.0294	False	4	1
ZBTB1	0.687701	0.0832	False	4	1	0.711261	0.0604	False	4	1
RET	0.713827	0.0725	False	4	1	0.683711	0.0709	False	4	1
PCCB	0.68841	0.0829	False	4	1	0.708276	0.0616	False	4	1
MCTP2	0.763597	0.0544	False	4	1	0.638303	0.0911	False	4	1
ZNF841	0.650335	0.1001	False	4	1	0.74885	0.0484	False	4	1
DCLK2	0.515294	0.1778	False	4	1	0.944909	0.0224	False	4	1
OR2A2	0.73341	0.0633	False	4	1	0.662728	0.081	False	4	1
PPP1R15A	0.593068	0.1287	False	4	1	0.818947	0.0328	False	4	1
PCDH11X	0.8412	0.0356	False	4	1	0.575668	0.1272	False	4	1
XYLT2	0.539336	0.1631	False	4	1	0.897325	0.0247	False	4	1
SERPINB3	0.723694	0.0681	False	4	1	0.66806	0.0788	False	4	1
PPP1R1A	0.58938	0.1312	False	4	1	0.819624	0.0326	False	4	1
CD24	0.806882	0.0436	False	4	1	0.596445	0.114	False	4	1
IFFO1	0.813713	0.0417	False	4	1	0.590104	0.1175	False	4	1
LAT2	0.769383	0.0526	False	4	1	0.622483	0.1005	False	4	1
MSH5	0.741796	0.0602	False	4	1	0.645627	0.0877	False	4	1
MAP9	0.889048	0.0297	False	4	1	0.538341	0.1479	False	4	1
PIK3C2G	0.699097	0.0773	False	4	1	0.681532	0.0723	False	4	1
ODF4	0.666651	0.0927	False	4	1	0.714667	0.0583	False	4	1
FAM173B	0.698243	0.0778	False	4	1	0.682064	0.0722	False	4	1
INSIG1	0.78068	0.0498	False	4	1	0.60946	0.1075	False	4	1
GJB2	0.589435	0.1312	False	4	1	0.806386	0.0349	False	4	1
GGACT	0.753354	0.057	False	4	1	0.630385	0.0957	False	4	1
ATRN	0.708311	0.0737	False	4	1	0.668177	0.0785	False	4	1
ZNF354B	0.683888	0.0846	False	4	1	0.691492	0.067	False	4	1
TIMD4	0.602252	0.1251	False	4	1	0.784232	0.0395	False	4	1
IPO8	0.567713	0.1457	False	4	1	0.831388	0.0312	False	4	1
C7	0.763881	0.0543	False	4	1	0.616213	0.1046	False	4	1
HYDIN	0.639643	0.1042	False	4	1	0.732767	0.053	False	4	1
MCC	0.531751	0.1685	False	4	1	0.88012	0.0259	False	4	1
MLYCD	0.670291	0.0912	False	4	1	0.698052	0.0654	False	4	1
ZNF239	0.778091	0.0506	False	4	1	0.600784	0.1127	False	4	1
CECR6	0.811172	0.0425	False	4	1	0.576192	0.1261	False	4	1
TRIM28	0.670058	0.0914	False	4	1	0.697397	0.0654	False	4	1
OR2S2	0.542123	0.1615	False	4	1	0.861571	0.0287	False	4	1
ANKRD10	0.610471	0.119	False	4	1	0.761521	0.045	False	4	1
CCL19	0.72194	0.0688	False	4	1	0.643182	0.0892	False	4	1
ZNF749	0.788109	0.047	False	4	1	0.588449	0.1184	False	4	1
RERG	0.70927	0.0731	False	4	1	0.653551	0.084	False	4	1
LPPR2	0.677302	0.0881	False	4	1	0.683384	0.0709	False	4	1
MTHFSD	0.585722	0.1331	False	4	1	0.790064	0.0387	False	4	1
KCNJ15	0.791798	0.0459	False	4	1	0.583978	0.1217	False	4	1
SWSAP1	0.535769	0.1654	False	4	1	0.862338	0.0286	False	4	1
ATP2B4	0.649641	0.1004	False	4	1	0.709076	0.0611	False	4	1
PRMT3	0.731978	0.0641	False	4	1	0.628558	0.0966	False	4	1
SACS	0.655122	0.0982	False	4	1	0.701474	0.0639	False	4	1
LOC286238	0.511459	0.1801	False	4	1	0.897605	0.0247	False	4	1
ANKRD6	0.679169	0.0869	False	4	1	0.674819	0.0759	False	4	1
MRAS	0.842861	0.0353	False	4	1	0.543706	0.1447	False	4	1
GPR19	0.69368	0.0798	False	4	1	0.659279	0.0823	False	4	1
SNX33	0.674385	0.0899	False	4	1	0.678109	0.0742	False	4	1
FAM163B	0.706319	0.0748	False	4	1	0.64604	0.0877	False	4	1
DACT2	0.503055	0.1845	False	4	1	0.903993	0.0241	False	4	1
OR2AG1	0.612458	0.1187	False	4	1	0.741826	0.0501	False	4	1
CSRNP3	0.55866	0.1508	False	4	1	0.811512	0.0342	False	4	1
KRT33B	0.646454	0.1017	False	4	1	0.701262	0.0641	False	4	1
Non-Targeting_Control_0950	0.724983	0.067	False	1	1	0.623568	0.0997	False	1	1
FTMT	0.666337	0.0933	False	4	1	0.678384	0.0739	False	4	1
DNAJB12	0.577594	0.138	False	4	1	0.780055	0.0405	False	4	1
RUNX1	0.702548	0.0762	False	4	1	0.640772	0.0898	False	4	1
Non-Targeting_Control_0144	0.650651	0.1	False	1	1	0.689928	0.0687	False	1	1
ST5	0.642809	0.103	False	4	1	0.697764	0.0654	False	4	1
POTED	0.705521	0.0752	False	4	1	0.633352	0.0939	False	4	1
NDUFA7	0.631035	0.1094	False	4	1	0.707372	0.0621	False	4	1
SKP2	0.55573	0.1529	False	4	1	0.803174	0.0352	False	4	1
TAS2R38	0.717808	0.0702	False	4	1	0.621692	0.1011	False	4	1
JARID2	0.772119	0.0516	False	4	1	0.577599	0.1252	False	4	1
RD3	0.842039	0.0355	False	4	1	0.529222	0.1524	False	4	1
NUPL1	0.7129	0.0729	False	4	1	0.624688	0.0993	False	4	1
ATP8B4	0.715405	0.0713	False	4	1	0.621937	0.1009	False	4	1
HAUS8	0.732556	0.0639	False	4	1	0.606906	0.1084	False	4	1
SMLR1	0.61784	0.1151	False	4	1	0.71776	0.0575	False	4	1
RNF7	0.691055	0.0811	False	4	1	0.63959	0.0904	False	4	1
CTAG2	0.663939	0.0949	False	4	1	0.665079	0.08	False	4	1
PALD1	0.643741	0.1027	False	4	1	0.685579	0.0698	False	4	1
H2AFJ	0.607989	0.1204	False	4	1	0.725827	0.0547	False	4	1
KLK5	0.789591	0.0464	False	4	1	0.556918	0.139	False	4	1
BTBD19	0.690633	0.0811	False	4	1	0.636246	0.0925	False	4	1
SLC27A4	0.823876	0.039	False	4	1	0.533165	0.1512	False	4	1
LRFN3	0.636016	0.1068	False	4	1	0.688458	0.0691	False	4	1
DENND4C	0.671135	0.0907	False	4	1	0.650728	0.0848	False	4	1
SNX24	0.600941	0.1255	False	4	1	0.724704	0.0551	False	4	1
APIP	0.781132	0.0494	False	4	1	0.557488	0.1389	False	4	1
CCDC3	0.754639	0.0569	False	4	1	0.575733	0.1271	False	4	1
SELENBP1	0.637109	0.1063	False	4	1	0.681288	0.0724	False	4	1
OR5M1	0.753525	0.0569	False	4	1	0.5755	0.1273	False	4	1
MTRF1L	1.01125	0.0222	False	4	1	0.427664	0.1886	False	4	1
NPAT	0.566241	0.1459	False	4	1	0.763684	0.0446	False	4	1
FAM153A	0.637985	0.1051	False	4	1	0.676719	0.0749	False	4	1
TMEM59L	0.615991	0.1158	False	4	1	0.699776	0.0647	False	4	1
PIGU	0.764439	0.0542	False	4	1	0.56358	0.1352	False	4	1
P2RY1	0.775611	0.051	False	4	1	0.555364	0.1401	False	4	1
POMZP3	0.71796	0.07	False	4	1	0.598462	0.1134	False	4	1
ITGB1BP2	0.577905	0.1378	False	4	1	0.743362	0.0501	False	4	1
TMEM56	0.639439	0.1044	False	4	1	0.668046	0.0789	False	4	1
CPN1	0.571583	0.142	False	4	1	0.747134	0.0489	False	4	1
CD247	0.629162	0.1105	False	4	1	0.678218	0.0741	False	4	1
GTF3C4	0.646821	0.1014	False	4	1	0.659637	0.0821	False	4	1
TM9SF3	0.611723	0.1188	False	4	1	0.696588	0.0656	False	4	1
NUSAP1	0.538879	0.1631	False	4	1	0.790706	0.0382	False	4	1
ST8SIA3	0.740833	0.0602	False	4	1	0.57481	0.1278	False	4	1
GPR160	0.628555	0.1108	False	4	1	0.676721	0.0749	False	4	1
ZCCHC16	0.676225	0.0889	False	4	1	0.628089	0.097	False	4	1
CYP2E1	0.660822	0.0964	False	4	1	0.642094	0.0894	False	4	1
TMPRSS5	0.599378	0.1259	False	4	1	0.707748	0.062	False	4	1
KCNF1	0.535406	0.1656	False	4	1	0.790326	0.0386	False	4	1
SHCBP1L	0.669321	0.0915	False	4	1	0.632055	0.0949	False	4	1
PIGF	0.700101	0.077	False	4	1	0.603845	0.1101	False	4	1
FLOT2	0.646029	0.1019	False	4	1	0.654157	0.0839	False	4	1
CAV1	0.546639	0.159	False	4	1	0.77239	0.0428	False	4	1
NPAP1	0.682994	0.0851	False	4	1	0.617915	0.1029	False	4	1
P2RX4	0.621997	0.1139	False	4	1	0.677432	0.0745	False	4	1
FOXR2	0.669404	0.0915	False	4	1	0.628054	0.0971	False	4	1
FAM163A	0.722999	0.0683	False	4	1	0.58125	0.1229	False	4	1
PIGC	0.52362	0.1745	False	4	1	0.801684	0.0361	False	4	1
ZNF479	0.678635	0.0873	False	4	1	0.618029	0.1029	False	4	1
C14orf166	0.611928	0.1188	False	4	1	0.685126	0.07	False	4	1
ZNF501	0.780054	0.0501	False	4	1	0.537306	0.1491	False	4	1
SLC25A13	0.732643	0.0639	False	4	1	0.570127	0.13	False	4	1
RASSF6	0.601398	0.1253	False	4	1	0.694431	0.0661	False	4	1
HS3ST4	0.704214	0.076	False	4	1	0.592408	0.1164	False	4	1
CBLB	0.544362	0.16	False	4	1	0.765771	0.044	False	4	1
PRKCSH	0.512915	0.179	False	4	1	0.811393	0.0343	False	4	1
XCL2	0.565115	0.1467	False	4	1	0.73612	0.0523	False	4	1
SRL	0.583196	0.1353	False	4	1	0.713111	0.0599	False	4	1
TRIM17	0.654221	0.0983	False	4	1	0.635349	0.0931	False	4	1
ATP13A4	0.565884	0.146	False	4	1	0.733574	0.0528	False	4	1
FOXD4L5	0.556897	0.1524	False	4	1	0.743675	0.05	False	4	1
KISS1	0.81074	0.0429	False	4	1	0.510496	0.1623	False	4	1
PRSS53	0.741088	0.0602	False	4	1	0.558211	0.1387	False	4	1
TMEM254	0.607193	0.1206	False	4	1	0.680008	0.073	False	4	1
PABPN1	0.834514	0.037	False	4	1	0.494389	0.169	False	4	1
CNIH1	0.635699	0.1069	False	4	1	0.64809	0.0866	False	4	1
RAB30	0.802329	0.0444	False	4	1	0.512322	0.1612	False	4	1
PIGA	0.665324	0.0938	False	4	1	0.617314	0.1032	False	4	1
RRNAD1	0.766291	0.0533	False	4	1	0.535684	0.1502	False	4	1
ZNF37A	0.652793	0.0987	False	4	1	0.628008	0.0972	False	4	1
HS6ST2	0.690522	0.0812	False	4	1	0.592503	0.1164	False	4	1
MECOM	0.630459	0.11	False	4	1	0.648501	0.0865	False	4	1
PRMT7	0.584254	0.1346	False	4	1	0.694509	0.0661	False	4	1
KCNC4	0.644663	0.1022	False	4	1	0.629347	0.0966	False	4	1
OR4N5	0.730618	0.0649	False	4	1	0.554393	0.1405	False	4	1
TMPRSS4	0.671819	0.0907	False	4	1	0.602531	0.111	False	4	1
CHRM5	0.591017	0.13	False	4	1	0.684459	0.0705	False	4	1
FBXO3	0.565698	0.146	False	4	1	0.714455	0.0589	False	4	1
CLDN2	0.625931	0.1118	False	4	1	0.645618	0.0877	False	4	1
OR10G4	0.611353	0.1188	False	4	1	0.660252	0.0816	False	4	1
MCEE	0.653429	0.0986	False	4	1	0.617096	0.1037	False	4	1
SLC38A5	0.684408	0.0843	False	4	1	0.588812	0.1181	False	4	1
TNFSF13B	0.535897	0.1654	False	4	1	0.751721	0.0476	False	4	1
SH3GL1	0.655076	0.0982	False	4	1	0.614674	0.1051	False	4	1
AAAS	0.690911	0.0811	False	4	1	0.582314	0.1223	False	4	1
FGFR2	0.76218	0.0548	False	4	1	0.527639	0.1539	False	4	1
CRTAP	0.661806	0.0958	False	4	1	0.606252	0.1087	False	4	1
ALPPL2	0.812437	0.0423	False	4	1	0.493084	0.1695	False	4	1
LCE1A	0.689583	0.082	False	4	1	0.579717	0.1241	False	4	1
BRI3BP	0.671113	0.0909	False	4	1	0.593991	0.1153	False	4	1
TMEM218	0.578642	0.1375	False	4	1	0.688381	0.0691	False	4	1
COLCA1	0.576902	0.1386	False	4	1	0.687204	0.0693	False	4	1
PTPRH	0.67013	0.0914	False	4	1	0.591275	0.1169	False	4	1
SLC6A7	0.51838	0.1762	False	4	1	0.763152	0.0447	False	4	1
PANX2	0.675117	0.0897	False	4	1	0.585924	0.12	False	4	1
ZGRF1	0.55034	0.1569	False	4	1	0.718731	0.0574	False	4	1
PCP2	0.688082	0.0831	False	4	1	0.574827	0.1277	False	4	1
LPCAT2	0.712995	0.0727	False	4	1	0.554737	0.1404	False	4	1
FAM47B	0.592688	0.129	False	4	1	0.665856	0.0797	False	4	1
EFCAB7	0.646798	0.1015	False	4	1	0.61	0.1074	False	4	1
ELOVL1	0.636478	0.1065	False	4	1	0.619268	0.1023	False	4	1
PBXIP1	0.724388	0.0676	False	4	1	0.544047	0.1446	False	4	1
ZNF319	0.637366	0.1061	False	4	1	0.618058	0.1029	False	4	1
KCND2	0.527348	0.172	False	4	1	0.746847	0.0492	False	4	1
KIF4B	0.676111	0.0891	False	4	1	0.582342	0.1223	False	4	1
SLC35A4	0.634807	0.1077	False	4	1	0.619936	0.102	False	4	1
AMBRA1	0.74853	0.0583	False	4	1	0.525163	0.1555	False	4	1
BTG3	0.77865	0.0505	False	4	1	0.504474	0.1652	False	4	1
CFAP47	0.58845	0.1316	False	4	1	0.667502	0.0789	False	4	1
DERA	0.564002	0.1471	False	4	1	0.696257	0.0657	False	4	1
LDHAL6A	0.509245	0.1812	False	4	1	0.769869	0.0429	False	4	1
OR3A2	0.6728	0.0904	False	4	1	0.58269	0.1223	False	4	1
SFMBT1	0.814394	0.0417	False	4	1	0.481198	0.1739	False	4	1
CRYBG3	0.740164	0.0609	False	4	1	0.52842	0.1531	False	4	1
MAP3K8	0.740694	0.0603	False	4	1	0.526804	0.1546	False	4	1
CCSAP	0.627774	0.1108	False	4	1	0.621105	0.1016	False	4	1
GSK3A	0.642904	0.1027	False	4	1	0.605987	0.1089	False	4	1
DCAF17	0.708759	0.0734	False	4	1	0.549369	0.1419	False	4	1
SUN2	0.523419	0.1745	False	4	1	0.742422	0.0501	False	4	1
C7orf66	0.62416	0.113	False	4	1	0.622134	0.1008	False	4	1
ALAS1	0.669201	0.0916	False	4	1	0.580226	0.1237	False	4	1
SPEF1	0.584013	0.1349	False	4	1	0.664211	0.0802	False	4	1
SHC4	0.508832	0.1813	False	4	1	0.762126	0.0449	False	4	1
ALS2CL	0.714065	0.0722	False	4	1	0.542861	0.1455	False	4	1
EQTN	0.635151	0.1075	False	4	1	0.6103	0.1072	False	4	1
AP5S1	0.660793	0.0965	False	4	1	0.585924	0.1201	False	4	1
TMEM176B	0.604062	0.1232	False	4	1	0.638642	0.0911	False	4	1
INO80C	0.626474	0.1117	False	4	1	0.615565	0.1047	False	4	1
LRFN4	0.564019	0.1471	False	4	1	0.683215	0.0709	False	4	1
NONO	0.638327	0.1049	False	4	1	0.603497	0.1102	False	4	1
TNIP1	0.648769	0.1006	False	4	1	0.593782	0.1154	False	4	1
PTPN13	0.558438	0.1512	False	4	1	0.687904	0.0692	False	4	1
ACER2	0.589485	0.1312	False	4	1	0.651402	0.0845	False	4	1
AHR	0.70606	0.0748	False	4	1	0.542307	0.1457	False	4	1
HAGHL	0.647292	0.1014	False	4	1	0.588497	0.1184	False	4	1
DCDC2B	0.61942	0.1147	False	4	1	0.613392	0.106	False	4	1
CCDC14	0.654778	0.0983	False	4	1	0.578655	0.1246	False	4	1
GPR135	0.667672	0.0924	False	4	1	0.566563	0.1332	False	4	1
UGT1A8	0.629369	0.1105	False	4	1	0.60052	0.1127	False	4	1
CCDC36	0.651897	0.0993	False	4	1	0.579443	0.1242	False	4	1
CLDN34	0.667766	0.0923	False	4	1	0.565288	0.134	False	4	1
PIAS4	0.528675	0.1715	False	4	1	0.713657	0.0591	False	4	1
DEFB104B	0.69166	0.0809	False	4	1	0.544951	0.1441	False	4	1
RNF121	0.792092	0.0459	False	4	1	0.475443	0.1754	False	4	1
C8orf44-SGK3	0.533773	0.1672	False	4	1	0.705427	0.0632	False	4	1
GNAI2	0.621377	0.1142	False	4	1	0.60495	0.1094	False	4	1
DOK3	0.66416	0.0944	False	4	1	0.565743	0.1338	False	4	1
PLTP	0.530188	0.1709	False	4	1	0.708257	0.0618	False	4	1
ZSCAN29	0.609757	0.1194	False	4	1	0.614386	0.1054	False	4	1
HOXD1	0.498527	0.1859	False	4	1	0.750137	0.0482	False	4	1
UNC5CL	0.603501	0.1239	False	4	1	0.619428	0.1021	False	4	1
HAT1	0.575264	0.1393	False	4	1	0.647446	0.087	False	4	1
RING1	0.474109	0.1941	False	4	1	0.78539	0.0394	False	4	1
LRRCC1	0.498443	0.186	False	4	1	0.746807	0.0495	False	4	1
ENTPD7	0.545714	0.1595	False	4	1	0.67963	0.0732	False	4	1
TMPRSS6	0.536396	0.1649	False	4	1	0.691347	0.0673	False	4	1
CYP4F3	0.542813	0.1615	False	4	1	0.68215	0.0719	False	4	1
NOS2	0.573343	0.1405	False	4	1	0.64385	0.0887	False	4	1
LY6H	0.582563	0.1357	False	4	1	0.633281	0.0941	False	4	1
TAMM41	0.590372	0.1306	False	4	1	0.623757	0.0996	False	4	1
CCR2	0.596546	0.127	False	4	1	0.617146	0.1037	False	4	1
LRP10	0.572354	0.1414	False	4	1	0.641563	0.0895	False	4	1
RGS3	0.604479	0.1229	False	4	1	0.606596	0.1085	False	4	1
CAMP	0.772959	0.0514	False	4	1	0.474373	0.1758	False	4	1
HNF4A	0.666758	0.0926	False	4	1	0.549839	0.1418	False	4	1
CD63	0.547711	0.1583	False	4	1	0.669343	0.0781	False	4	1
NHLRC3	0.513532	0.1787	False	4	1	0.713833	0.0591	False	4	1
KCNAB3	0.602194	0.1252	False	4	1	0.608692	0.108	False	4	1
COPG1	0.646191	0.1017	False	4	1	0.566665	0.1332	False	4	1
HS3ST6	0.562143	0.1484	False	4	1	0.651368	0.0846	False	4	1
HIP1R	0.643908	0.1027	False	4	1	0.568534	0.1311	False	4	1
EFNB2	0.593114	0.1286	False	4	1	0.615078	0.105	False	4	1
ZAP70	0.551251	0.1562	False	4	1	0.659179	0.0824	False	4	1
Non-Targeting_Control_0544	0.567526	0.1457	False	1	1	0.638113	0.0911	False	1	1
SLC12A8	0.68151	0.0859	False	4	1	0.529071	0.1525	False	4	1
TBPL2	0.563688	0.1472	False	4	1	0.639254	0.0905	False	4	1
SGTB	0.720753	0.0691	False	4	1	0.498025	0.1682	False	4	1
ZNF806	0.549084	0.1574	False	4	1	0.653707	0.084	False	4	1
LOC101928093	0.71421	0.0722	False	4	1	0.502205	0.1665	False	4	1
MAP1LC3C	0.55751	0.152	False	4	1	0.642721	0.0893	False	4	1
ATXN7L3B	0.692156	0.0805	False	4	1	0.516862	0.1601	False	4	1
SIPA1L3	0.589955	0.1308	False	4	1	0.606322	0.1087	False	4	1
TAOK3	0.49558	0.187	False	4	1	0.720067	0.0569	False	4	1
R3HDML	0.560755	0.1495	False	4	1	0.636328	0.0925	False	4	1
TARSL2	0.524234	0.1739	False	4	1	0.678525	0.0738	False	4	1
CAMK2B	0.461783	0.1987	False	4	1	0.769982	0.0429	False	4	1
RNF144B	0.670629	0.091	False	4	1	0.529248	0.1524	False	4	1
DRD5	0.583599	0.1353	False	4	1	0.607574	0.1082	False	4	1
PLAU	0.701502	0.0763	False	4	1	0.503784	0.1656	False	4	1
POU3F4	0.497759	0.1864	False	4	1	0.709916	0.0608	False	4	1
LRRC63	0.584019	0.1347	False	4	1	0.604787	0.1096	False	4	1
CTPS2	0.588243	0.1317	False	4	1	0.599433	0.113	False	4	1
ADH6	0.489298	0.1892	False	4	1	0.720478	0.0567	False	4	1
GIP	0.580822	0.1363	False	4	1	0.605232	0.1091	False	4	1
TNK2	0.54562	0.1595	False	4	1	0.642604	0.0893	False	4	1
GAS2L3	0.707644	0.0742	False	4	1	0.495467	0.1687	False	4	1
GPR65	0.56546	0.1463	False	4	1	0.619326	0.1023	False	4	1
INPP5A	0.601411	0.1252	False	4	1	0.581761	0.1228	False	4	1
QSER1	0.565063	0.1467	False	4	1	0.618437	0.1027	False	4	1
GSTA1	0.596403	0.1272	False	4	1	0.585001	0.1208	False	4	1
ARHGAP10	0.565856	0.146	False	4	1	0.615792	0.1047	False	4	1
IL22RA2	0.613458	0.1181	False	4	1	0.56685	0.1331	False	4	1
MLN	0.57518	0.1395	False	4	1	0.602574	0.111	False	4	1
GCK	0.562546	0.148	False	4	1	0.615329	0.1048	False	4	1
PPCDC	0.584192	0.1346	False	4	1	0.591289	0.1168	False	4	1
RPL29	0.575191	0.1394	False	4	1	0.60045	0.1127	False	4	1
TMEM248	0.560759	0.1494	False	4	1	0.614876	0.1051	False	4	1
JAKMIP1	0.478283	0.1935	False	4	1	0.720254	0.0569	False	4	1
HS6ST3	0.455498	0.2003	False	4	1	0.754126	0.0466	False	4	1
N4BP2	0.571096	0.1432	False	4	1	0.601142	0.1121	False	4	1
XKR6	0.487925	0.1896	False	4	1	0.702735	0.0638	False	4	1
PATE3	0.550798	0.1564	False	4	1	0.621946	0.1009	False	4	1
TBC1D4	0.652802	0.0987	False	4	1	0.523475	0.1564	False	4	1
TCEAL1	0.626918	0.1114	False	4	1	0.542306	0.1457	False	4	1
KHDRBS2	0.64349	0.1027	False	4	1	0.528072	0.1532	False	4	1
KCTD16	0.536373	0.165	False	4	1	0.633009	0.0941	False	4	1
SPINT4	0.667466	0.0924	False	4	1	0.507752	0.1632	False	4	1
PRR23D2	0.561925	0.1484	False	4	1	0.601946	0.1115	False	4	1
TYROBP	0.68533	0.0842	False	4	1	0.492323	0.17	False	4	1
TCP10L2	0.516571	0.177	False	4	1	0.651127	0.0847	False	4	1
RGS22	0.592727	0.1288	False	4	1	0.566168	0.1334	False	4	1
LBH	0.554575	0.1544	False	4	1	0.60477	0.1096	False	4	1
MN1	0.449813	0.202	False	4	1	0.741191	0.0504	False	4	1
PREP	0.553158	0.155	False	4	1	0.602374	0.1111	False	4	1
SLCO6A1	0.525057	0.1734	False	4	1	0.630177	0.0959	False	4	1
ATXN2	0.556272	0.1528	False	4	1	0.594225	0.1151	False	4	1
ADAMTS9	0.560746	0.1496	False	4	1	0.589317	0.1178	False	4	1
CDY1	0.628539	0.1108	False	4	1	0.523374	0.1564	False	4	1
LOX	0.562963	0.1476	False	4	1	0.583562	0.122	False	4	1
RCOR1	0.55817	0.1515	False	4	1	0.586247	0.12	False	4	1
KCNQ1	0.587072	0.1322	False	4	1	0.556278	0.1395	False	4	1
RCHY1	0.576698	0.1387	False	4	1	0.564999	0.1343	False	4	1
FIS1	0.619268	0.1147	False	4	1	0.524823	0.1556	False	4	1
MARCH3	0.54008	0.1626	False	4	1	0.600256	0.1127	False	4	1
NLRP5	0.581575	0.136	False	4	1	0.557305	0.1389	False	4	1
NFE2L1	0.613926	0.1176	False	4	1	0.526386	0.1548	False	4	1
FAHD2B	0.486685	0.1897	False	4	1	0.66313	0.0806	False	4	1
SLC51A	0.620458	0.1144	False	4	1	0.519542	0.159	False	4	1
GPR34	0.530885	0.1698	False	4	1	0.606469	0.1086	False	4	1
GPR61	0.625235	0.1122	False	4	1	0.513321	0.161	False	4	1
RAB27B	0.449237	0.2021	False	4	1	0.713145	0.0598	False	4	1
ZNF423	0.563088	0.1474	False	4	1	0.567432	0.1323	False	4	1
ZNF670	0.525658	0.1732	False	4	1	0.606622	0.1085	False	4	1
HS1BP3	0.530589	0.1703	False	4	1	0.600467	0.1127	False	4	1
KCTD4	0.550412	0.1565	False	4	1	0.578783	0.1246	False	4	1
MBOAT4	0.553453	0.1548	False	4	1	0.574156	0.1278	False	4	1
FGF8	0.570678	0.1439	False	4	1	0.555851	0.1398	False	4	1
SNCA	0.512451	0.1794	False	4	1	0.618584	0.1024	False	4	1
SMC1B	0.535607	0.1655	False	4	1	0.590936	0.1171	False	4	1
ADRBK1	0.612589	0.1187	False	4	1	0.516571	0.1602	False	4	1
OR5AR1	0.568959	0.1447	False	4	1	0.55463	0.1405	False	4	1
RTP3	0.51596	0.1771	False	4	1	0.609728	0.1075	False	4	1
KDM5A	0.532601	0.1683	False	4	1	0.589187	0.1178	False	4	1
KIAA1671	0.58318	0.1353	False	4	1	0.537256	0.1493	False	4	1
GUCA1B	0.603373	0.1241	False	4	1	0.518816	0.1592	False	4	1
DCAF10	0.565399	0.1464	False	4	1	0.553254	0.1409	False	4	1
FOXF2	0.532307	0.1683	False	4	1	0.586344	0.12	False	4	1
GSTM3	0.548499	0.158	False	4	1	0.56846	0.1312	False	4	1
UBR7	0.478994	0.1933	False	4	1	0.649705	0.0855	False	4	1
OR6C6	0.503224	0.1845	False	4	1	0.618142	0.1028	False	4	1
ARNTL	0.669624	0.0915	False	4	1	0.464414	0.1791	False	4	1
SLC27A6	0.595883	0.1276	False	4	1	0.520539	0.1586	False	4	1
ZCCHC6	0.57212	0.1417	False	4	1	0.541913	0.1461	False	4	1
SMIM14	0.474617	0.194	False	4	1	0.653199	0.084	False	4	1
HERC1	0.682202	0.0854	False	4	1	0.453694	0.1833	False	4	1
ZNF730	0.542014	0.1616	False	4	1	0.568	0.1316	False	4	1
B4GALT2	0.597092	0.127	False	4	1	0.515266	0.1604	False	4	1
FAM65B	0.677517	0.088	False	4	1	0.453385	0.1835	False	4	1
NLRP12	0.645991	0.1019	False	4	1	0.475306	0.1757	False	4	1
MYH13	0.563958	0.1471	False	4	1	0.543529	0.1447	False	4	1
DMWD	0.539591	0.1628	False	4	1	0.566331	0.1333	False	4	1
HSPBP1	0.519659	0.1756	False	4	1	0.587563	0.119	False	4	1
DIO3	0.4722	0.1943	False	4	1	0.646283	0.0876	False	4	1
THBS3	0.534634	0.1664	False	4	1	0.570751	0.1293	False	4	1
LYNX1	0.583864	0.135	False	4	1	0.522174	0.1575	False	4	1
SGCG	0.544693	0.1597	False	4	1	0.558722	0.1384	False	4	1
SLAMF7	0.560532	0.1496	False	4	1	0.541727	0.1461	False	4	1
TRIM36	0.598585	0.1264	False	4	1	0.507142	0.1639	False	4	1
DBF4B	0.64005	0.1042	False	4	1	0.473944	0.1758	False	4	1
Non-Targeting_Control_0584	0.578825	0.1374	False	1	1	0.521497	0.1578	False	1	1
FBXW4	0.584415	0.1345	False	4	1	0.51646	0.1603	False	4	1
GAL3ST4	0.586762	0.1324	False	4	1	0.513667	0.1609	False	4	1
FAM180B	0.492515	0.1877	False	4	1	0.611585	0.1067	False	4	1
UPF3A	0.617102	0.1155	False	4	1	0.488034	0.1723	False	4	1
TRPT1	0.613864	0.1177	False	4	1	0.488894	0.1719	False	4	1
DNAH14	0.560041	0.1505	False	4	1	0.533764	0.1511	False	4	1
FGF14	0.471914	0.1943	False	4	1	0.633071	0.0941	False	4	1
SSR1	0.538924	0.1631	False	4	1	0.55366	0.1405	False	4	1
MAN2B2	0.533999	0.1671	False	4	1	0.558069	0.1387	False	4	1
APOL3	0.521328	0.1749	False	4	1	0.571625	0.1286	False	4	1
SCNN1G	0.641799	0.1031	False	4	1	0.460324	0.1804	False	4	1
SRRD	0.505203	0.1836	False	4	1	0.584422	0.1213	False	4	1
GBX1	0.489396	0.1889	False	4	1	0.602272	0.1112	False	4	1
MYO6	0.477569	0.1938	False	4	1	0.616136	0.1047	False	4	1
MAPKAP1	0.590582	0.1305	False	4	1	0.497981	0.1682	False	4	1
C1orf210	0.678822	0.0873	False	4	1	0.433006	0.1867	False	4	1
GIN1	0.555658	0.153	False	4	1	0.527724	0.1538	False	4	1
CA7	0.598488	0.1266	False	4	1	0.489923	0.1716	False	4	1
FAM184A	0.594462	0.1281	False	4	1	0.49298	0.1695	False	4	1
HNRNPLL	0.455435	0.2004	False	4	1	0.641476	0.0895	False	4	1
SLC9A7	0.638907	0.1046	False	4	1	0.457109	0.1817	False	4	1
EVPLL	0.56935	0.1446	False	4	1	0.512231	0.1614	False	4	1
ACSM5	0.530625	0.1703	False	4	1	0.548606	0.1423	False	4	1
MAGI1	0.483359	0.1913	False	4	1	0.601033	0.1122	False	4	1
FOXO3	0.533817	0.1672	False	4	1	0.543419	0.1449	False	4	1
EPB41L5	0.436893	0.2061	False	4	1	0.663958	0.0803	False	4	1
CD48	0.419718	0.208	False	4	1	0.690914	0.0676	False	4	1
OR8G1	0.512022	0.1799	False	4	1	0.565685	0.1339	False	4	1
C16orf97	0.644046	0.1024	False	4	1	0.44853	0.1844	False	4	1
MED27	0.478632	0.1935	False	4	1	0.602665	0.1108	False	4	1
MRC1	0.599319	0.126	False	4	1	0.481002	0.174	False	4	1
CD82	0.602608	0.1251	False	4	1	0.476532	0.1752	False	4	1
CLVS1	0.526948	0.1725	False	4	1	0.543466	0.1447	False	4	1
IL25	0.635794	0.1069	False	4	1	0.449633	0.1842	False	4	1
ZNF672	0.45093	0.2014	False	4	1	0.633388	0.0939	False	4	1
GRAMD1A	0.535707	0.1655	False	4	1	0.532894	0.1512	False	4	1
KLHDC8A	0.55804	0.1518	False	4	1	0.511508	0.1621	False	4	1
FCRL4	0.638227	0.1051	False	4	1	0.445518	0.1848	False	4	1
CLNK	0.541975	0.1617	False	4	1	0.524105	0.1559	False	4	1
OR5M3	0.56011	0.1503	False	4	1	0.506569	0.164	False	4	1
MAPK8IP1	0.479496	0.1926	False	4	1	0.591139	0.117	False	4	1
KCNQ4	0.635093	0.1076	False	4	1	0.445808	0.1847	False	4	1
HESX1	0.46276	0.1984	False	4	1	0.611829	0.1066	False	4	1
KISS1R	0.65455	0.0983	False	4	1	0.431967	0.1873	False	4	1
MFSD6	0.490426	0.1885	False	4	1	0.576507	0.126	False	4	1
ZNF177	0.550623	0.1564	False	4	1	0.513129	0.1611	False	4	1
TMEM30B	0.515508	0.1776	False	4	1	0.546749	0.1431	False	4	1
ACKR2	0.530306	0.1707	False	4	1	0.531364	0.1514	False	4	1
RTL1	0.557585	0.152	False	4	1	0.503866	0.1656	False	4	1
ZHX2	0.527471	0.1719	False	4	1	0.530966	0.1515	False	4	1
OR11L1	0.707347	0.0744	False	4	1	0.39415	0.1918	False	4	1
ZNF285	0.429122	0.2073	False	4	1	0.64953	0.0855	False	4	1
WT1	0.501477	0.1847	False	4	1	0.551574	0.1413	False	4	1
PRRC2B	0.469678	0.1952	False	4	1	0.588004	0.1187	False	4	1
SPRYD7	0.485214	0.1904	False	4	1	0.567539	0.1321	False	4	1
FAM159A	0.483475	0.1913	False	4	1	0.568344	0.1314	False	4	1
CHCHD1	0.52564	0.1733	False	4	1	0.522423	0.1574	False	4	1
NLRX1	0.394838	0.2102	False	4	1	0.694829	0.0661	False	4	1
MARCH11	0.506306	0.183	False	4	1	0.541089	0.1466	False	4	1
LRRC17	0.593434	0.1284	False	4	1	0.460255	0.1804	False	4	1
NPPB	0.637666	0.1057	False	4	1	0.42802	0.1886	False	4	1
LVRN	0.610976	0.119	False	4	1	0.445281	0.1848	False	4	1
SV2A	0.429941	0.2073	False	4	1	0.628497	0.0966	False	4	1
CHRD	0.606984	0.1212	False	4	1	0.444879	0.1848	False	4	1
MROH2B	0.537059	0.1645	False	4	1	0.501014	0.1671	False	4	1
Non-Targeting_Control_0346	0.501938	0.1846	False	1	1	0.534537	0.1505	False	1	1
ZP4	0.583181	0.1353	False	4	1	0.45796	0.1813	False	4	1
RANBP6	0.483136	0.1916	False	4	1	0.552221	0.1411	False	4	1
PHF14	0.566059	0.1459	False	4	1	0.46792	0.1775	False	4	1
PRADC1	0.57855	0.1376	False	4	1	0.45605	0.1823	False	4	1
SCN7A	0.504537	0.1839	False	4	1	0.521389	0.1579	False	4	1
TBL2	0.539425	0.1628	False	4	1	0.487597	0.1725	False	4	1
KRT35	0.448937	0.2021	False	4	1	0.585019	0.1208	False	4	1
USP22	0.534385	0.1666	False	4	1	0.486827	0.1727	False	4	1
C11orf24	0.50834	0.1816	False	4	1	0.51058	0.1623	False	4	1
SLC16A13	0.49216	0.1877	False	4	1	0.527027	0.1544	False	4	1
FLG	0.530073	0.1709	False	4	1	0.488745	0.172	False	4	1
LRRC3C	0.481164	0.192	False	4	1	0.538172	0.1486	False	4	1
CCL14	0.449521	0.202	False	4	1	0.575641	0.1273	False	4	1
CXorf38	0.530484	0.1704	False	4	1	0.485797	0.173	False	4	1
MDK	0.552553	0.1555	False	4	1	0.465647	0.1782	False	4	1
MTRNR2L8	0.503482	0.1843	False	4	1	0.509421	0.1628	False	4	1
RANBP10	0.499682	0.1854	False	4	1	0.512042	0.1619	False	4	1
CCL5	0.492872	0.1874	False	4	1	0.518589	0.1592	False	4	1
DUSP7	0.438896	0.2057	False	4	1	0.581574	0.1228	False	4	1
CA12	0.521468	0.1749	False	4	1	0.486627	0.1727	False	4	1
ZNF782	0.449972	0.202	False	4	1	0.563646	0.1352	False	4	1
SLC7A13	0.459369	0.1993	False	4	1	0.551963	0.1412	False	4	1
POU4F3	0.441565	0.205	False	4	1	0.5731	0.1282	False	4	1
NTN5	0.50337	0.1844	False	4	1	0.502332	0.1665	False	4	1
IFI27	0.519083	0.176	False	4	1	0.485677	0.1732	False	4	1
CRISPLD2	0.549171	0.1574	False	4	1	0.457941	0.1813	False	4	1
ZNF98	0.453727	0.2007	False	4	1	0.553201	0.1409	False	4	1
UNC93A	0.48175	0.1918	False	4	1	0.520103	0.1588	False	4	1
PLLP	0.491196	0.1879	False	4	1	0.509284	0.1628	False	4	1
OR52N1	0.494505	0.1872	False	4	1	0.503972	0.1655	False	4	1
HOXA11	0.541999	0.1617	False	4	1	0.459376	0.1808	False	4	1
Non-Targeting_Control_0870	0.444991	0.2035	False	1	1	0.559311	0.1381	False	1	1
ADTRP	0.497632	0.1864	False	4	1	0.499761	0.1677	False	4	1
TMUB2	0.496963	0.1867	False	4	1	0.497354	0.1685	False	4	1
Non-Targeting_Control_0136	0.604626	0.1226	False	1	1	0.407409	0.191	False	1	1
CMA1	0.555843	0.1528	False	4	1	0.442308	0.1853	False	4	1
DMKN	0.453897	0.2007	False	4	1	0.538575	0.1479	False	4	1
LTBP4	0.498854	0.1859	False	4	1	0.490027	0.1714	False	4	1
GBGT1	0.486497	0.1898	False	4	1	0.500897	0.1672	False	4	1
ZMIZ1	0.484744	0.1909	False	4	1	0.502351	0.1665	False	4	1
ST8SIA1	0.461684	0.1987	False	4	1	0.522668	0.1571	False	4	1
OOEP	0.520454	0.1752	False	4	1	0.462268	0.1796	False	4	1
LCE5A	0.483128	0.1916	False	4	1	0.494269	0.1691	False	4	1
ZNF316	0.47756	0.1938	False	4	1	0.498975	0.1679	False	4	1
OR10K2	0.508182	0.1817	False	4	1	0.467986	0.1775	False	4	1
RXRA	0.503655	0.1841	False	4	1	0.470782	0.1769	False	4	1
DFFB	0.454947	0.2005	False	4	1	0.51982	0.1589	False	4	1
ARHGAP30	0.467204	0.1962	False	4	1	0.50146	0.1668	False	4	1
KLHL32	0.467559	0.1961	False	4	1	0.50104	0.1671	False	4	1
Non-Targeting_Control_0287	0.488626	0.1892	False	1	1	0.476711	0.1748	False	1	1
COX6B2	0.535168	0.1659	False	4	1	0.434667	0.1864	False	4	1
CPVL	0.444029	0.2039	False	4	1	0.523295	0.1565	False	4	1
OR52D1	0.399122	0.2095	False	4	1	0.579743	0.1239	False	4	1
DEFA1	0.442832	0.2046	False	4	1	0.521208	0.1582	False	4	1
CFAP36	0.512768	0.1791	False	4	1	0.450038	0.1842	False	4	1
NOG	0.454822	0.2006	False	4	1	0.505569	0.1645	False	4	1
Non-Targeting_Control_0430	0.531339	0.1687	False	1	1	0.43248	0.1867	False	1	1
CLUL1	0.493882	0.1872	False	4	1	0.465145	0.1787	False	4	1
KCNH2	0.464249	0.1976	False	4	1	0.492486	0.17	False	4	1
KHNYN	0.464583	0.1974	False	4	1	0.491302	0.1708	False	4	1
TPPP2	0.493359	0.1872	False	4	1	0.462458	0.1796	False	4	1
CTDSP2	0.437732	0.2059	False	4	1	0.519629	0.159	False	4	1
SETD7	0.535127	0.1661	False	4	1	0.423698	0.189	False	4	1
SH3RF1	0.516639	0.1768	False	4	1	0.436113	0.1863	False	4	1
IGFBP3	0.54164	0.1618	False	4	1	0.415744	0.1905	False	4	1
BCL11B	0.446541	0.2031	False	4	1	0.501586	0.1666	False	4	1
MAGIX	0.548675	0.1577	False	4	1	0.407936	0.1909	False	4	1
TBC1D10C	0.514395	0.1784	False	4	1	0.434838	0.1864	False	4	1
ZCCHC4	0.554708	0.1541	False	4	1	0.403135	0.1914	False	4	1
POMK	0.466386	0.1969	False	4	1	0.467737	0.1776	False	4	1
USP5	0.457272	0.1998	False	4	1	0.474762	0.1757	False	4	1
TNFAIP8L1	0.486056	0.1902	False	4	1	0.44429	0.1848	False	4	1
GNA15	0.48699	0.1896	False	4	1	0.442551	0.1852	False	4	1
AP4B1	0.42749	0.2076	False	4	1	0.500632	0.1673	False	4	1
C15orf59	0.443509	0.204	False	4	1	0.47908	0.1743	False	4	1
TNRC18	0.42101	0.2079	False	4	1	0.502143	0.1666	False	4	1
PPARGC1B	0.489384	0.1889	False	4	1	0.431861	0.1874	False	4	1
EGR3	0.45743	0.1997	False	4	1	0.459951	0.1804	False	4	1
PEG10	0.506721	0.1825	False	4	1	0.41325	0.1908	False	4	1
TTC21A	0.465149	0.1972	False	4	1	0.438424	0.1863	False	4	1
PCTP	0.431429	0.2069	False	4	1	0.472239	0.1764	False	4	1
CLDN16	0.479756	0.1922	False	4	1	0.421931	0.1893	False	4	1
Non-Targeting_Control_0541	0.498333	0.186	False	1	1	0.404631	0.1913	False	1	1
Non-Targeting_Control_0974	0.435002	0.2063	False	1	1	0.46318	0.1793	False	1	1
CYB5D1	0.453659	0.2008	False	4	1	0.44301	0.185	False	4	1
PSTPIP1	0.434711	0.2065	False	4	1	0.434393	0.1864	False	4	1
TNFRSF14	0.409601	0.2092	False	4	1	0.447491	0.1844	False	4	1
LSR	0.398498	0.2097	False	4	1	0.433714	0.1866	False	4	1
SNX3	0.386416	0.2102	False	4	1	0.431455	0.1878	False	4	1
CNTD1	6.34207	0	True	4	3	0	1	False	4	0
UBE2U	5.70598	0.0004	True	4	3	0	1	False	4	0
ACBD3	5.64621	0.0004	True	4	3	0	1	False	4	0
GGCT	5.43654	0.0005	True	4	3	0	1	False	4	0
SP8	5.17953	0.0006	True	4	3	0	1	False	4	0
SPRR2F	5.0776	0.0006	True	4	3	0	1	False	4	0
SALL4	4.02808	0.0007	True	4	2	0	1	False	4	0
SEPW1	3.9262	0.0009	True	4	2	0	1	False	4	0
CDK15	3.79042	0.0009	True	4	2	0	1	False	4	0
DHX34	3.78309	0.0009	True	4	2	0	1	False	4	0
TM4SF4	3.69402	0.0009	True	4	2	0	1	False	4	0
BCDIN3D	3.67388	0.0009	True	4	2	0	1	False	4	0
SCAF11	3.6565	0.0009	True	4	2	0	1	False	4	0
ARR3	3.64932	0.001	True	4	2	0	1	False	4	0
ABCA1	3.62331	0.001	True	4	2	0	1	False	4	0
DSG1	3.46081	0.0013	True	4	2	0	1	False	4	0
ATXN7	3.44075	0.0013	True	4	2	0	1	False	4	0
MATN3	3.39383	0.0015	True	4	2	0	1	False	4	0
DAG1	3.37945	0.0015	True	4	2	0	1	False	4	0
CD7	3.3402	0.0016	True	4	2	0	1	False	4	0
SPANXN4	3.31893	0.0018	True	4	2	0	1	False	4	0
INHBB	3.282	0.0021	True	4	2	0	1	False	4	0
ADAMTS14	3.27594	0.0022	True	4	2	0	1	False	4	0
JMJD6	3.25782	0.0022	True	4	2	0	1	False	4	0
TMC4	3.24182	0.0022	True	4	2	0	1	False	4	0
DIS3L	3.2418	0.0022	True	4	2	0	1	False	4	0
IL23R	3.22635	0.0022	True	4	2	0	1	False	4	0
ANKFY1	3.20108	0.0023	True	4	2	0	1	False	4	0
PI16	3.19054	0.0025	True	4	2	0	1	False	4	0
RTP2	3.18255	0.0025	True	4	2	0	1	False	4	0
CMPK2	3.18152	0.0025	True	4	2	0	1	False	4	0
N4BP2L2	3.17935	0.0025	True	4	2	0	1	False	4	0
CABYR	3.16941	0.0026	True	4	2	0	1	False	4	0
VPS54	3.1629	0.0026	True	4	2	0	1	False	4	0
HID1	3.15467	0.0026	True	4	2	0	1	False	4	0
RNF157	3.15053	0.0027	True	4	2	0	1	False	4	0
CCDC57	3.13457	0.0029	True	4	2	0	1	False	4	0
DDB2	3.11918	0.0029	True	4	2	0	1	False	4	0
C4orf47	3.10743	0.003	True	4	2	0	1	False	4	0
C6orf163	3.10538	0.003	True	4	2	0	1	False	4	0
MFSD5	3.10307	0.003	True	4	2	0	1	False	4	0
IVL	3.09556	0.0031	True	4	2	0	1	False	4	0
RAB40B	3.06917	0.0031	True	4	2	0	1	False	4	0
CHRNA4	3.05159	0.0031	True	4	2	0	1	False	4	0
GPC6	3.04878	0.0031	True	4	2	0	1	False	4	0
CCDC42	3.04766	0.0031	True	4	2	0	1	False	4	0
OR2D3	3.04278	0.0031	True	4	2	0	1	False	4	0
USP6NL	3.03817	0.0031	True	4	2	0	1	False	4	0
ALDH1L2	3.02765	0.0031	True	4	2	0	1	False	4	0
HPCA	3.01448	0.0032	True	4	2	0	1	False	4	0
AIF1L	3.01225	0.0032	True	4	2	0	1	False	4	0
ITM2B	3.00738	0.0032	True	4	2	0	1	False	4	0
CALML5	2.99123	0.0033	True	4	2	0	1	False	4	0
CCDC125	2.9873	0.0033	True	4	2	0	1	False	4	0
TLR9	2.97771	0.0034	True	4	2	0	1	False	4	0
ZNF703	2.96735	0.0034	True	4	2	0	1	False	4	0
HOGA1	2.94741	0.0035	True	4	2	0	1	False	4	0
FLCN	2.92098	0.0037	True	4	2	0	1	False	4	0
NYAP1	2.92095	0.0037	True	4	2	0	1	False	4	0
NTM	2.91824	0.0037	True	4	2	0	1	False	4	0
FBXL3	2.89662	0.0038	True	4	2	0	1	False	4	0
C17orf59	2.88101	0.0038	True	4	2	0	1	False	4	0
SLX4IP	2.86163	0.0041	True	4	2	0	1	False	4	0
HHIP	2.85993	0.0041	True	4	2	0	1	False	4	0
WDFY2	2.8594	0.0041	True	4	2	0	1	False	4	0
KDM4E	2.85553	0.0042	True	4	2	0	1	False	4	0
PSPC1	2.85491	0.0042	True	4	2	0	1	False	4	0
XKR3	2.85307	0.0042	True	4	2	0	1	False	4	0
NR2E1	2.84606	0.0045	True	4	2	0	1	False	4	0
TBC1D23	2.84297	0.0045	True	4	2	0	1	False	4	0
GNMT	2.83113	0.0048	True	4	2	0	1	False	4	0
OR2M7	2.83104	0.0048	True	4	2	0	1	False	4	0
KRT26	2.82851	0.0048	True	4	2	0	1	False	4	0
KLHDC3	2.82712	0.0048	True	4	2	0	1	False	4	0
TMEM40	2.82621	0.0048	True	4	2	0	1	False	4	0
STRN4	2.80916	0.005	True	4	2	0	1	False	4	0
CNGA3	2.79791	0.0053	True	4	2	0	1	False	4	0
TATDN2	2.79661	0.0054	True	4	2	0	1	False	4	0
MYH14	2.7896	0.0054	True	4	2	0	1	False	4	0
CTAGE5	2.77733	0.0054	True	4	2	0	1	False	4	0
CYP27C1	2.77546	0.0054	True	4	2	0	1	False	4	0
PGAP3	2.77525	0.0054	True	4	2	0	1	False	4	0
TRIP6	2.76365	0.0056	True	4	2	0	1	False	4	0
SPATA18	2.76042	0.0056	True	4	2	0	1	False	4	0
TMCO4	2.75189	0.0058	True	4	2	0	1	False	4	0
SLC25A21	2.75176	0.0058	True	4	2	0	1	False	4	0
MT1F	2.74787	0.0059	True	4	2	0	1	False	4	0
AGBL5	2.74238	0.006	True	4	2	0	1	False	4	0
FAM71B	2.73838	0.0061	True	4	2	0	1	False	4	0
TRAF5	2.73769	0.0062	True	4	2	0	1	False	4	0
GZMB	2.73692	0.0062	True	4	2	0	1	False	4	0
HLA-DRB5	2.735	0.0063	True	4	2	0	1	False	4	0
PPP6R2	2.73493	0.0063	True	4	2	0	1	False	4	0
KIAA0895	2.73231	0.0063	True	4	2	0	1	False	4	0
BNIPL	2.72392	0.0064	True	4	2	0	1	False	4	0
OR2G3	2.72315	0.0064	True	4	2	0	1	False	4	0
EMB	2.72151	0.0064	True	4	2	0	1	False	4	0
BCAS2	2.72123	0.0064	True	4	2	0	1	False	4	0
TMEM133	2.72036	0.0064	True	4	2	0	1	False	4	0
FMO1	2.71961	0.0064	True	4	2	0	1	False	4	0
ADAMTS18	2.71782	0.0064	True	4	2	0	1	False	4	0
OR4K15	2.70287	0.0066	True	4	2	0	1	False	4	0
CASC3	2.70233	0.0066	True	4	2	0	1	False	4	0
ENSA	2.69984	0.0066	True	4	2	0	1	False	4	0
C6orf118	2.69622	0.0067	True	4	2	0	1	False	4	0
CCDC69	2.69362	0.0067	True	4	2	0	1	False	4	0
FAM227B	2.69216	0.0067	True	4	2	0	1	False	4	0
FAM47E	2.68528	0.0067	True	4	2	0	1	False	4	0
LGI4	2.67586	0.0067	True	4	2	0	1	False	4	0
ANKAR	2.67272	0.0068	True	4	2	0	1	False	4	0
THPO	2.67246	0.0068	True	4	2	0	1	False	4	0
UBQLN1	2.66701	0.0068	True	4	2	0	1	False	4	0
CRLF2	2.66326	0.007	True	4	2	0	1	False	4	0
GPHN	2.65683	0.0072	True	4	2	0	1	False	4	0
SCAF1	2.6407	0.0074	True	4	2	0	1	False	4	0
SIKE1	2.63953	0.0074	True	4	2	0	1	False	4	0
ZFAND3	2.63852	0.0074	True	4	2	0	1	False	4	0
CACNA2D3	2.63306	0.0075	True	4	2	0	1	False	4	0
CCDC114	2.63067	0.0075	True	4	2	0	1	False	4	0
SLC35F6	2.62609	0.0075	True	4	2	0	1	False	4	0
TTBK2	2.61584	0.0076	True	4	2	0	1	False	4	0
RERE	2.61193	0.0077	True	4	2	0	1	False	4	0
NECAB3	2.60332	0.0081	True	4	2	0	1	False	4	0
KIF5B	2.60024	0.0081	True	4	2	0	1	False	4	0
PAPSS2	2.59495	0.0081	True	4	2	0	1	False	4	0
VCPIP1	2.59306	0.0081	True	4	2	0	1	False	4	0
NISCH	2.58327	0.0082	True	4	2	0	1	False	4	0
NXN	2.57753	0.0082	True	4	2	0	1	False	4	0
AKIP1	2.57741	0.0082	True	4	2	0	1	False	4	0
WFDC2	2.574	0.0083	True	4	2	0	1	False	4	0
MYO1E	2.57095	0.0083	True	4	2	0	1	False	4	0
NOX4	2.56774	0.0083	True	4	2	0	1	False	4	0
NSG1	2.56771	0.0083	True	4	2	0	1	False	4	0
FOXJ2	2.56649	0.0083	True	4	2	0	1	False	4	0
TBX3	2.56169	0.0084	True	4	2	0	1	False	4	0
ZIM3	2.55823	0.0084	True	4	2	0	1	False	4	0
SCN3B	2.54976	0.0087	True	4	2	0	1	False	4	0
NTS	2.54647	0.0088	True	4	2	0	1	False	4	0
TRIM29	2.54035	0.0088	True	4	2	0	1	False	4	0
OR2A42	2.53688	0.0088	True	4	2	0	1	False	4	0
PMEPA1	2.53146	0.0089	True	4	2	0	1	False	4	0
FOXD4	2.52991	0.0089	True	4	2	0	1	False	4	0
ARHGEF28	2.52971	0.0089	True	4	2	0	1	False	4	0
GSN	2.52369	0.009	True	4	2	0	1	False	4	0
NMUR2	2.5136	0.0092	True	4	2	0	1	False	4	0
RIMS1	2.49115	0.0098	True	4	2	0	1	False	4	0
SH3D19	2.48955	0.0098	True	4	2	0	1	False	4	0
UPK1B	2.48287	0.0099	True	4	2	0	1	False	4	0
CHIT1	2.48079	0.0099	True	4	2	0	1	False	4	0
DCAF4L2	2.47139	0.01	False	4	2	0	1	False	4	0
XKR7	2.46198	0.0101	False	4	2	0	1	False	4	0
PFKM	2.46102	0.0101	False	4	2	0	1	False	4	0
SLC36A2	2.45405	0.0102	False	4	2	0	1	False	4	0
TRIM9	2.44281	0.0102	False	4	2	0	1	False	4	0
CLCNKA	2.44281	0.0102	False	4	2	0	1	False	4	0
HNRNPA3	2.44204	0.0102	False	4	2	0	1	False	4	0
PIGN	2.43948	0.0102	False	4	2	0	1	False	4	0
FLYWCH2	2.43886	0.0102	False	4	2	0	1	False	4	0
IRF8	2.43617	0.0104	False	4	2	0	1	False	4	0
AREL1	2.43002	0.0106	False	4	2	0	1	False	4	0
DRG2	2.42965	0.0106	False	4	2	0	1	False	4	0
SCARA3	2.42886	0.0106	False	4	2	0	1	False	4	0
TFR2	2.42732	0.0108	False	4	2	0	1	False	4	0
POU5F2	2.42231	0.0108	False	4	2	0	1	False	4	0
ZNF440	2.42222	0.0108	False	4	2	0	1	False	4	0
NUDT3	2.4188	0.0108	False	4	2	0	1	False	4	0
STPG1	2.40892	0.0108	False	4	2	0	1	False	4	0
CSMD2	2.40294	0.011	False	4	2	0	1	False	4	0
FAM156B	2.40018	0.0111	False	4	2	0	1	False	4	0
MARK4	2.39372	0.0111	False	4	2	0	1	False	4	0
KRTAP5-6	2.39147	0.0111	False	4	2	0	1	False	4	0
NCOA2	2.38885	0.0111	False	4	2	0	1	False	4	0
UGT2A1	2.38766	0.0112	False	4	2	0	1	False	4	0
CTNND1	2.38603	0.0113	False	4	2	0	1	False	4	0
GPM6B	2.38602	0.0113	False	4	2	0	1	False	4	0
KRTAP6-2	2.38352	0.0114	False	4	2	0	1	False	4	0
TBC1D1	2.37912	0.0115	False	4	2	0	1	False	4	0
GRAMD3	2.37904	0.0115	False	4	2	0	1	False	4	0
SMAD3	2.3775	0.0115	False	4	2	0	1	False	4	0
HCN3	2.37477	0.0115	False	4	2	0	1	False	4	0
KCTD14	2.37362	0.0115	False	4	2	0	1	False	4	0
FAM21C	2.37065	0.0115	False	4	2	0	1	False	4	0
FBXO32	2.36946	0.0115	False	4	2	0	1	False	4	0
MLIP	2.36774	0.0115	False	4	2	0	1	False	4	0
SERPINI2	2.36472	0.0115	False	4	2	0	1	False	4	0
TP53I3	2.36252	0.0115	False	4	2	0	1	False	4	0
LRP4	2.35838	0.0117	False	4	2	0	1	False	4	0
RSPH3	2.35123	0.0117	False	4	2	0	1	False	4	0
DCUN1D3	2.34738	0.0118	False	4	2	0	1	False	4	0
DMP1	2.3457	0.0118	False	4	2	0	1	False	4	0
CCL18	2.34061	0.0119	False	4	2	0	1	False	4	0
MCEMP1	2.32475	0.0122	False	4	2	0	1	False	4	0
DKK4	2.31753	0.0122	False	4	2	0	1	False	4	0
MAPK8IP3	2.31477	0.0122	False	4	2	0	1	False	4	0
OR2T35	2.31224	0.0124	False	4	2	0	1	False	4	0
SEPP1	2.30787	0.0125	False	4	2	0	1	False	4	0
CLTB	2.30664	0.0126	False	4	2	0	1	False	4	0
DUOXA2	2.30637	0.0126	False	4	2	0	1	False	4	0
NCR3LG1	2.29711	0.013	False	4	2	0	1	False	4	0
APOL1	2.28303	0.013	False	4	2	0	1	False	4	0
OR1J2	2.28074	0.013	False	4	2	0	1	False	4	0
PDZD2	2.27885	0.013	False	4	2	0	1	False	4	0
OR8H2	2.27597	0.0131	False	4	2	0	1	False	4	0
SH2B2	2.27489	0.0131	False	4	2	0	1	False	4	0
LOC102724279	2.27054	0.0131	False	4	2	0	1	False	4	0
ZMYND12	2.26769	0.0131	False	4	2	0	1	False	4	0
FAM107A	2.2675	0.0131	False	4	2	0	1	False	4	0
IRG1	2.25895	0.0133	False	4	2	0	1	False	4	0
LYRM2	2.25879	0.0133	False	4	2	0	1	False	4	0
PDCD4	2.25689	0.0133	False	4	2	0	1	False	4	0
CDKN1C	2.25639	0.0133	False	4	2	0	1	False	4	0
CSRP3	2.24081	0.0138	False	4	2	0	1	False	4	0
MEIS2	2.23866	0.0138	False	4	2	0	1	False	4	0
LOC100130357	2.23211	0.0141	False	4	2	0	1	False	4	0
SPSB1	2.22797	0.0141	False	4	2	0	1	False	4	0
VAMP2	2.20722	0.0143	False	4	2	0	1	False	4	0
CXorf40A	2.2035	0.0144	False	4	2	0	1	False	4	0
CA2	2.20156	0.0144	False	4	2	0	1	False	4	0
CHRNA10	2.19751	0.0145	False	4	2	0	1	False	4	0
ROBO4	2.19458	0.0145	False	4	2	0	1	False	4	0
RUSC1	2.18868	0.0147	False	4	2	0	1	False	4	0
ITSN1	2.18644	0.0147	False	4	2	0	1	False	4	0
RHOH	2.18585	0.0147	False	4	2	0	1	False	4	0
SLC25A27	2.17429	0.0148	False	4	2	0	1	False	4	0
PDHA1	2.17391	0.0148	False	4	2	0	1	False	4	0
STEAP3	2.17342	0.0148	False	4	2	0	1	False	4	0
APOBEC3B	2.16698	0.0149	False	4	2	0	1	False	4	0
CAMLG	2.16672	0.0149	False	4	2	0	1	False	4	0
ZNF17	2.15165	0.0149	False	4	2	0	1	False	4	0
AEN	2.1499	0.0149	False	4	2	0	1	False	4	0
TMEM41B	2.14725	0.0149	False	4	2	0	1	False	4	0
OR51E1	2.14291	0.0151	False	4	2	0	1	False	4	0
STOML2	2.142	0.0151	False	4	2	0	1	False	4	0
SNTA1	2.13921	0.0152	False	4	2	0	1	False	4	0
ADAMTS2	2.11679	0.0154	False	4	2	0	1	False	4	0
CHTOP	2.11038	0.0154	False	4	2	0	1	False	4	0
SMCR8	2.0981	0.0156	False	4	2	0	1	False	4	0
XXYLT1	2.09792	0.0156	False	4	2	0	1	False	4	0
MFSD6L	2.09165	0.0158	False	4	2	0	1	False	4	0
C10orf71	2.08864	0.0158	False	4	2	0	1	False	4	0
OTOL1	2.07933	0.0158	False	4	2	0	1	False	4	0
IL1RL1	2.06871	0.0159	False	4	2	0	1	False	4	0
CALML4	2.06137	0.016	False	4	2	0	1	False	4	0
MCAM	2.04812	0.0161	False	4	2	0	1	False	4	0
CSNK1G3	2.04515	0.0161	False	4	2	0	1	False	4	0
COG1	2.02708	0.0162	False	4	2	0	1	False	4	0
MARCH8	2.01076	0.0164	False	4	2	0	1	False	4	0
PPY	1.99655	0.0166	False	4	2	0	1	False	4	0
FGD3	1.99429	0.0166	False	4	2	0	1	False	4	0
FBXL8	1.97297	0.0168	False	4	2	0	1	False	4	0
HPCAL4	1.95359	0.0168	False	4	2	0	1	False	4	0
CDH11	1.93389	0.0168	False	4	2	0	1	False	4	0
SAP30L	1.92898	0.0168	False	4	2	0	1	False	4	0
C11orf94	1.90981	0.0168	False	4	2	0	1	False	4	0
RIPK2	1.88504	0.017	False	4	2	0	1	False	4	0
TMEM44	1.87584	0.017	False	4	2	0	1	False	4	0
ACKR4	1.83475	0.017	False	4	2	0	1	False	4	0
ODF3	1.80735	0.017	False	4	2	0	1	False	4	0
KCNV1	1.77428	0.017	False	4	2	0	1	False	4	0
TSPYL5	1.77133	0.017	False	4	2	0	1	False	4	0
ARHGDIB	1.75999	0.017	False	4	2	0	1	False	4	0
RAC2	1.71973	0.017	False	4	2	0	1	False	4	0
ZNF550	1.54737	0.017	False	4	2	0	1	False	4	0
F8A2	1.36144	0.0171	False	4	1	0	1	False	4	0
FAF2	1.31915	0.0173	False	4	1	0	1	False	4	0
RRP1	1.31271	0.0173	False	4	1	0	1	False	4	0
CD4	1.27413	0.0173	False	4	1	0	1	False	4	0
HOXD10	1.24127	0.0174	False	4	1	0	1	False	4	0
ZNF830	1.22631	0.0174	False	4	1	0	1	False	4	0
GPR37L1	1.21229	0.0179	False	4	1	0	1	False	4	0
CHRDL1	1.20492	0.018	False	4	1	0	1	False	4	0
Non-Targeting_Control_0849	1.19952	0.018	False	1	1	0	1	False	1	0
KLHL38	1.16497	0.018	False	4	1	0	1	False	4	0
PSMD8	1.16391	0.0181	False	4	1	0	1	False	4	0
FGD5	1.15476	0.0181	False	4	1	0	1	False	4	0
DNASE1L3	1.14539	0.0181	False	4	1	0	1	False	4	0
FBXL14	1.13133	0.0181	False	4	1	0	1	False	4	0
CT45A10	1.12579	0.0181	False	4	1	0	1	False	4	0
TRIM14	1.11502	0.0182	False	4	1	0	1	False	4	0
BASP1	1.10803	0.0182	False	4	1	0	1	False	4	0
LHPP	1.09542	0.0184	False	4	1	0	1	False	4	0
KLHDC7A	1.08427	0.0185	False	4	1	0	1	False	4	0
VAV2	1.08138	0.0186	False	4	1	0	1	False	4	0
SLC25A12	1.07361	0.0188	False	4	1	0	1	False	4	0
MRPL27	1.06371	0.0193	False	4	1	0	1	False	4	0
LRCOL1	1.05576	0.0196	False	4	1	0	1	False	4	0
ZFP42	1.05025	0.0198	False	4	1	0	1	False	4	0
POC1B	1.04306	0.0198	False	4	1	0	1	False	4	0
CCNJL	1.04273	0.0198	False	4	1	0	1	False	4	0
PRRG1	1.04203	0.02	False	4	1	0	1	False	4	0
PRG3	1.03788	0.0202	False	4	1	0	1	False	4	0
ACKR1	1.03339	0.0206	False	4	1	0	1	False	4	0
MOV10L1	1.03318	0.0206	False	4	1	0	1	False	4	0
FAM172A	1.03294	0.0206	False	4	1	0	1	False	4	0
CKLF	1.03235	0.0206	False	4	1	0	1	False	4	0
KRTAP9-1	1.02631	0.0208	False	4	1	0	1	False	4	0
BAIAP2L2	1.02442	0.0209	False	4	1	0	1	False	4	0
GCOM1	1.02397	0.021	False	4	1	0	1	False	4	0
SLCO5A1	1.02199	0.021	False	4	1	0	1	False	4	0
NIM1K	1.02146	0.021	False	4	1	0	1	False	4	0
TMEM159	1.02114	0.0211	False	4	1	0	1	False	4	0
TECTA	1.01341	0.0214	False	4	1	0	1	False	4	0
RTKN2	1.01318	0.0214	False	4	1	0	1	False	4	0
IFNA16	1.01261	0.0217	False	4	1	0	1	False	4	0
LRRC8C	1.01147	0.0221	False	4	1	0	1	False	4	0
GALT	1.00931	0.0222	False	4	1	0	1	False	4	0
PRCP	1.00858	0.0223	False	4	1	0	1	False	4	0
ADAP2	1.00793	0.0223	False	4	1	0	1	False	4	0
ZNF32	1.00308	0.0224	False	4	1	0	1	False	4	0
USP12	1.00254	0.0224	False	4	1	0	1	False	4	0
RGS14	1.00218	0.0225	False	4	1	0	1	False	4	0
KIF3A	1.00217	0.0227	False	4	1	0	1	False	4	0
UNC13C	1.00141	0.0227	False	4	1	0	1	False	4	0
FRMD6	0.996993	0.0227	False	4	1	0	1	False	4	0
ADA	0.996797	0.0228	False	4	1	0	1	False	4	0
MIB1	0.99564	0.0228	False	4	1	0	1	False	4	0
SAAL1	0.994553	0.0229	False	4	1	0	1	False	4	0
HLX	0.994475	0.0229	False	4	1	0	1	False	4	0
ACADVL	0.987614	0.0232	False	4	1	0	1	False	4	0
FCER1G	0.986035	0.0233	False	4	1	0	1	False	4	0
PHKA2	0.985916	0.0234	False	4	1	0	1	False	4	0
SLC25A51	0.985604	0.0234	False	4	1	0	1	False	4	0
POU5F1B	0.984877	0.0234	False	4	1	0	1	False	4	0
LMTK3	0.984852	0.0234	False	4	1	0	1	False	4	0
SNRPF	0.984703	0.0235	False	4	1	0	1	False	4	0
TMEM42	0.978753	0.0236	False	4	1	0	1	False	4	0
PLEKHA4	0.978492	0.0237	False	4	1	0	1	False	4	0
ABI2	0.975282	0.0239	False	4	1	0	1	False	4	0
SARAF	0.974059	0.0239	False	4	1	0	1	False	4	0
RSPH6A	0.972961	0.0239	False	4	1	0	1	False	4	0
LOC554223	0.971978	0.0239	False	4	1	0	1	False	4	0
DRD3	0.971653	0.0241	False	4	1	0	1	False	4	0
OR4K1	0.96662	0.0242	False	4	1	0	1	False	4	0
COL4A4	0.96486	0.0243	False	4	1	0	1	False	4	0
ARHGEF26	0.964758	0.0244	False	4	1	0	1	False	4	0
DDA1	0.960961	0.0247	False	4	1	0	1	False	4	0
CTNNBIP1	0.9589	0.0248	False	4	1	0	1	False	4	0
LAMA1	0.95311	0.0251	False	4	1	0	1	False	4	0
CHD7	0.950358	0.0251	False	4	1	0	1	False	4	0
DEF8	0.948717	0.0253	False	4	1	0	1	False	4	0
ADAMTS5	0.948145	0.0253	False	4	1	0	1	False	4	0
TMEM30A	0.945687	0.0255	False	4	1	0	1	False	4	0
CTHRC1	0.94553	0.0255	False	4	1	0	1	False	4	0
CUTC	0.945102	0.0255	False	4	1	0	1	False	4	0
COL3A1	0.944297	0.0255	False	4	1	0	1	False	4	0
ATP13A1	0.944259	0.0255	False	4	1	0	1	False	4	0
PRSS57	0.94419	0.0256	False	4	1	0	1	False	4	0
MTHFR	0.943408	0.0258	False	4	1	0	1	False	4	0
IQGAP3	0.941827	0.0259	False	4	1	0	1	False	4	0
NFYC	0.938545	0.0259	False	4	1	0	1	False	4	0
BRF2	0.936375	0.0259	False	4	1	0	1	False	4	0
WDR78	0.936314	0.0259	False	4	1	0	1	False	4	0
TRIM35	0.936049	0.0259	False	4	1	0	1	False	4	0
GLA	0.936028	0.0259	False	4	1	0	1	False	4	0
VSTM2A	0.935889	0.0259	False	4	1	0	1	False	4	0
N4BP1	0.933892	0.0259	False	4	1	0	1	False	4	0
TOR2A	0.933696	0.026	False	4	1	0	1	False	4	0
SENP2	0.930763	0.0264	False	4	1	0	1	False	4	0
CDKN1B	0.929157	0.0264	False	4	1	0	1	False	4	0
CST1	0.927644	0.0264	False	4	1	0	1	False	4	0
ASTL	0.927265	0.0265	False	4	1	0	1	False	4	0
MICAL1	0.926275	0.027	False	4	1	0	1	False	4	0
CT47A11	0.925574	0.027	False	4	1	0	1	False	4	0
TRIM52	0.923655	0.027	False	4	1	0	1	False	4	0
OXER1	0.923374	0.0272	False	4	1	0	1	False	4	0
PRICKLE4	0.919694	0.0278	False	4	1	0	1	False	4	0
CNIH3	0.919422	0.0281	False	4	1	0	1	False	4	0
CES1	0.918182	0.0281	False	4	1	0	1	False	4	0
SHD	0.916329	0.0281	False	4	1	0	1	False	4	0
GLYR1	0.915278	0.0281	False	4	1	0	1	False	4	0
RGMB	0.913828	0.0281	False	4	1	0	1	False	4	0
SSX4	0.912295	0.0281	False	4	1	0	1	False	4	0
BLOC1S1	0.908919	0.0283	False	4	1	0	1	False	4	0
AQP10	0.908892	0.0284	False	4	1	0	1	False	4	0
KCNA10	0.908115	0.0284	False	4	1	0	1	False	4	0
GPR17	0.907837	0.0284	False	4	1	0	1	False	4	0
UGCG	0.907397	0.0284	False	4	1	0	1	False	4	0
ZNF474	0.907255	0.0284	False	4	1	0	1	False	4	0
SLC22A12	0.906381	0.0287	False	4	1	0	1	False	4	0
AKAP4	0.905232	0.0288	False	4	1	0	1	False	4	0
KIF15	0.905228	0.0289	False	4	1	0	1	False	4	0
PLXNC1	0.904663	0.0289	False	4	1	0	1	False	4	0
ACTBL2	0.901872	0.0291	False	4	1	0	1	False	4	0
CD2AP	0.900392	0.0291	False	4	1	0	1	False	4	0
PMAIP1	0.898292	0.0291	False	4	1	0	1	False	4	0
KLRF2	0.897127	0.0291	False	4	1	0	1	False	4	0
DYRK1A	0.896369	0.0291	False	4	1	0	1	False	4	0
LTV1	0.894462	0.0291	False	4	1	0	1	False	4	0
CENPP	0.893706	0.0292	False	4	1	0	1	False	4	0
TPTE	0.893577	0.0292	False	4	1	0	1	False	4	0
CA10	0.892747	0.0293	False	4	1	0	1	False	4	0
CDC20	0.891969	0.0294	False	4	1	0	1	False	4	0
LIMK2	0.890806	0.0296	False	4	1	0	1	False	4	0
MGAT5B	0.890017	0.0297	False	4	1	0	1	False	4	0
DGUOK	0.889185	0.0297	False	4	1	0	1	False	4	0
IFNB1	0.888765	0.0297	False	4	1	0	1	False	4	0
TMEM163	0.888583	0.0297	False	4	1	0	1	False	4	0
OSBPL1A	0.886543	0.0297	False	4	1	0	1	False	4	0
PCDHB8	0.886343	0.0297	False	4	1	0	1	False	4	0
ELOF1	0.886254	0.0298	False	4	1	0	1	False	4	0
LETMD1	0.886174	0.0298	False	4	1	0	1	False	4	0
OR8B2	0.885664	0.0299	False	4	1	0	1	False	4	0
PSG6	0.885193	0.0299	False	4	1	0	1	False	4	0
BBOX1	0.884714	0.0299	False	4	1	0	1	False	4	0
FRS3	0.884102	0.0299	False	4	1	0	1	False	4	0
KLF5	0.883215	0.03	False	4	1	0	1	False	4	0
BTC	0.881556	0.03	False	4	1	0	1	False	4	0
HECW2	0.880697	0.0303	False	4	1	0	1	False	4	0
IMMP2L	0.879556	0.0304	False	4	1	0	1	False	4	0
KRT20	0.878517	0.0305	False	4	1	0	1	False	4	0
TMEM180	0.877917	0.0305	False	4	1	0	1	False	4	0
ANKLE1	0.876584	0.0305	False	4	1	0	1	False	4	0
PDE12	0.876417	0.0305	False	4	1	0	1	False	4	0
C5orf46	0.876135	0.0305	False	4	1	0	1	False	4	0
CD81	0.875676	0.0305	False	4	1	0	1	False	4	0
TMEM104	0.874901	0.0305	False	4	1	0	1	False	4	0
KHSRP	0.874602	0.0306	False	4	1	0	1	False	4	0
WSCD2	0.873996	0.0307	False	4	1	0	1	False	4	0
BOLA2	0.873742	0.0308	False	4	1	0	1	False	4	0
COBLL1	0.87363	0.0308	False	4	1	0	1	False	4	0
NME8	0.873583	0.0309	False	4	1	0	1	False	4	0
FAM25A	0.872013	0.031	False	4	1	0	1	False	4	0
LOC101927572	0.871827	0.031	False	4	1	0	1	False	4	0
COG5	0.871473	0.031	False	4	1	0	1	False	4	0
ZBTB5	0.871124	0.031	False	4	1	0	1	False	4	0
FIBP	0.86843	0.0315	False	4	1	0	1	False	4	0
RASGRP1	0.867784	0.0316	False	4	1	0	1	False	4	0
JAZF1	0.866351	0.0318	False	4	1	0	1	False	4	0
HELLS	0.866348	0.0318	False	4	1	0	1	False	4	0
ABRACL	0.865381	0.0319	False	4	1	0	1	False	4	0
ATRNL1	0.865267	0.0319	False	4	1	0	1	False	4	0
ABHD12	0.865045	0.0319	False	4	1	0	1	False	4	0
OXCT1	0.864934	0.0319	False	4	1	0	1	False	4	0
TRPV2	0.864561	0.032	False	4	1	0	1	False	4	0
ADAM11	0.863711	0.0321	False	4	1	0	1	False	4	0
OSBPL6	0.863624	0.0322	False	4	1	0	1	False	4	0
MSR1	0.86362	0.0322	False	4	1	0	1	False	4	0
USP9X	0.863463	0.0322	False	4	1	0	1	False	4	0
AIG1	0.863422	0.0323	False	4	1	0	1	False	4	0
NDUFAF4	0.86257	0.0324	False	4	1	0	1	False	4	0
ABL2	0.862459	0.0324	False	4	1	0	1	False	4	0
ZNF304	0.862191	0.0325	False	4	1	0	1	False	4	0
CXCL9	0.862071	0.0325	False	4	1	0	1	False	4	0
PDPN	0.860686	0.0328	False	4	1	0	1	False	4	0
LRRC73	0.859093	0.0329	False	4	1	0	1	False	4	0
IMPG2	0.858978	0.0329	False	4	1	0	1	False	4	0
C17orf107	0.858131	0.033	False	4	1	0	1	False	4	0
VGLL2	0.857558	0.0331	False	4	1	0	1	False	4	0
OR51V1	0.856894	0.0331	False	4	1	0	1	False	4	0
SMR3B	0.856352	0.0334	False	4	1	0	1	False	4	0
COX5B	0.856078	0.0335	False	4	1	0	1	False	4	0
WDR44	0.85587	0.0335	False	4	1	0	1	False	4	0
LIG4	0.855586	0.0335	False	4	1	0	1	False	4	0
C2orf15	0.851682	0.0336	False	4	1	0	1	False	4	0
OLFML1	0.851613	0.0336	False	4	1	0	1	False	4	0
MTRR	0.851025	0.0336	False	4	1	0	1	False	4	0
BACH1	0.850612	0.0336	False	4	1	0	1	False	4	0
DMPK	0.849594	0.0338	False	4	1	0	1	False	4	0
IL17F	0.849522	0.0338	False	4	1	0	1	False	4	0
IFT20	0.849208	0.0339	False	4	1	0	1	False	4	0
ZNF780A	0.848829	0.0339	False	4	1	0	1	False	4	0
CANT1	0.848717	0.0339	False	4	1	0	1	False	4	0
STRBP	0.847763	0.034	False	4	1	0	1	False	4	0
CHD8	0.847543	0.0342	False	4	1	0	1	False	4	0
SMC3	0.846699	0.0342	False	4	1	0	1	False	4	0
KCNG3	0.845759	0.0346	False	4	1	0	1	False	4	0
TGFBR2	0.84557	0.0347	False	4	1	0	1	False	4	0
TCTA	0.845503	0.0349	False	4	1	0	1	False	4	0
ACTN1	0.845483	0.0349	False	4	1	0	1	False	4	0
OR4D6	0.845077	0.0349	False	4	1	0	1	False	4	0
PPM1E	0.844913	0.035	False	4	1	0	1	False	4	0
MC3R	0.844849	0.035	False	4	1	0	1	False	4	0
FTCD	0.844468	0.035	False	4	1	0	1	False	4	0
CLRN1	0.844384	0.0351	False	4	1	0	1	False	4	0
CRYGB	0.844378	0.0352	False	4	1	0	1	False	4	0
TLR8	0.843768	0.0352	False	4	1	0	1	False	4	0
LAT	0.84355	0.0353	False	4	1	0	1	False	4	0
OR7E24	0.84285	0.0354	False	4	1	0	1	False	4	0
WDR75	0.842408	0.0354	False	4	1	0	1	False	4	0
ZBED2	0.842174	0.0354	False	4	1	0	1	False	4	0
LMNTD2	0.841928	0.0356	False	4	1	0	1	False	4	0
BCL9L	0.841188	0.0356	False	4	1	0	1	False	4	0
GKN2	0.840917	0.0357	False	4	1	0	1	False	4	0
ANXA8L1	0.840797	0.0357	False	4	1	0	1	False	4	0
KLK14	0.840779	0.0357	False	4	1	0	1	False	4	0
MLH3	0.840618	0.0358	False	4	1	0	1	False	4	0
SOWAHA	0.840414	0.0359	False	4	1	0	1	False	4	0
LRRTM3	0.839483	0.0363	False	4	1	0	1	False	4	0
SLC17A1	0.839145	0.0363	False	4	1	0	1	False	4	0
GSS	0.839043	0.0364	False	4	1	0	1	False	4	0
ZNF568	0.838868	0.0364	False	4	1	0	1	False	4	0
ZNF235	0.838095	0.0364	False	4	1	0	1	False	4	0
TTC16	0.837164	0.0365	False	4	1	0	1	False	4	0
C7orf55	0.836334	0.0367	False	4	1	0	1	False	4	0
JMJD7-PLA2G4B	0.835797	0.0369	False	4	1	0	1	False	4	0
GDPD3	0.83546	0.0369	False	4	1	0	1	False	4	0
AGRP	0.835404	0.0369	False	4	1	0	1	False	4	0
HELB	0.834945	0.0369	False	4	1	0	1	False	4	0
OR6P1	0.834743	0.0369	False	4	1	0	1	False	4	0
INHBA	0.83474	0.037	False	4	1	0	1	False	4	0
ZNF182	0.833277	0.0372	False	4	1	0	1	False	4	0
DVL2	0.833252	0.0372	False	4	1	0	1	False	4	0
FAM98B	0.833216	0.0372	False	4	1	0	1	False	4	0
PRSS36	0.832507	0.0373	False	4	1	0	1	False	4	0
PDGFB	0.832345	0.0373	False	4	1	0	1	False	4	0
PC	0.832095	0.0373	False	4	1	0	1	False	4	0
MND1	0.83193	0.0373	False	4	1	0	1	False	4	0
PCDHAC2	0.831345	0.0374	False	4	1	0	1	False	4	0
SELL	0.831157	0.0374	False	4	1	0	1	False	4	0
RSG1	0.831099	0.0374	False	4	1	0	1	False	4	0
MFSD11	0.831053	0.0374	False	4	1	0	1	False	4	0
ASXL3	0.831049	0.0374	False	4	1	0	1	False	4	0
BARHL2	0.830721	0.0376	False	4	1	0	1	False	4	0
RBM26	0.829574	0.0377	False	4	1	0	1	False	4	0
CDV3	0.829243	0.0377	False	4	1	0	1	False	4	0
RAF1	0.829096	0.0377	False	4	1	0	1	False	4	0
RSPH4A	0.82885	0.0377	False	4	1	0	1	False	4	0
RGS16	0.828613	0.0378	False	4	1	0	1	False	4	0
ZNF507	0.828581	0.0378	False	4	1	0	1	False	4	0
TMPRSS15	0.828388	0.0378	False	4	1	0	1	False	4	0
YPEL2	0.828293	0.0378	False	4	1	0	1	False	4	0
APOC2	0.828069	0.0379	False	4	1	0	1	False	4	0
PPARGC1A	0.827955	0.038	False	4	1	0	1	False	4	0
DIO1	0.826655	0.0383	False	4	1	0	1	False	4	0
IFT22	0.826593	0.0384	False	4	1	0	1	False	4	0
SGK2	0.825264	0.0385	False	4	1	0	1	False	4	0
GK2	0.825144	0.0386	False	4	1	0	1	False	4	0
GCSH	0.82513	0.0386	False	4	1	0	1	False	4	0
CTGF	0.824792	0.0388	False	4	1	0	1	False	4	0
TXK	0.82417	0.039	False	4	1	0	1	False	4	0
LRRC1	0.823874	0.039	False	4	1	0	1	False	4	0
THEM5	0.82374	0.039	False	4	1	0	1	False	4	0
VGF	0.823437	0.0392	False	4	1	0	1	False	4	0
ATP9A	0.822812	0.0392	False	4	1	0	1	False	4	0
TESK1	0.8227	0.0392	False	4	1	0	1	False	4	0
CRY2	0.822488	0.0393	False	4	1	0	1	False	4	0
CYFIP1	0.82222	0.0394	False	4	1	0	1	False	4	0
MITD1	0.821773	0.0397	False	4	1	0	1	False	4	0
C5orf51	0.821291	0.0397	False	4	1	0	1	False	4	0
REC8	0.819965	0.0398	False	4	1	0	1	False	4	0
BCAP29	0.819839	0.0399	False	4	1	0	1	False	4	0
ECT2	0.819476	0.0399	False	4	1	0	1	False	4	0
TMX3	0.819277	0.04	False	4	1	0	1	False	4	0
USP46	0.819107	0.04	False	4	1	0	1	False	4	0
CBX1	0.818821	0.04	False	4	1	0	1	False	4	0
ARSB	0.818719	0.04	False	4	1	0	1	False	4	0
LHFPL1	0.81841	0.0402	False	4	1	0	1	False	4	0
HDGFRP3	0.818296	0.0402	False	4	1	0	1	False	4	0
OR8H1	0.818273	0.0402	False	4	1	0	1	False	4	0
TNR	0.818273	0.0402	False	4	1	0	1	False	4	0
CYP3A4	0.81813	0.0402	False	4	1	0	1	False	4	0
GSAP	0.817531	0.0402	False	4	1	0	1	False	4	0
PRCC	0.817466	0.0402	False	4	1	0	1	False	4	0
MACC1	0.816992	0.0403	False	4	1	0	1	False	4	0
EFHD1	0.816776	0.0405	False	4	1	0	1	False	4	0
COX15	0.816542	0.0407	False	4	1	0	1	False	4	0
PAPOLG	0.816484	0.0407	False	4	1	0	1	False	4	0
CLNS1A	0.816157	0.0409	False	4	1	0	1	False	4	0
ZASP	0.81608	0.0411	False	4	1	0	1	False	4	0
NVL	0.815784	0.0413	False	4	1	0	1	False	4	0
ACTRT2	0.81562	0.0413	False	4	1	0	1	False	4	0
CDRT1	0.815178	0.0415	False	4	1	0	1	False	4	0
CPEB1	0.813607	0.0417	False	4	1	0	1	False	4	0
WDR86	0.813317	0.042	False	4	1	0	1	False	4	0
ITIH2	0.813084	0.0421	False	4	1	0	1	False	4	0
MEP1B	0.812468	0.0422	False	4	1	0	1	False	4	0
C2orf68	0.81201	0.0423	False	4	1	0	1	False	4	0
GLS	0.811699	0.0423	False	4	1	0	1	False	4	0
SLC22A8	0.811671	0.0425	False	4	1	0	1	False	4	0
USP16	0.811086	0.0426	False	4	1	0	1	False	4	0
GP5	0.810838	0.0428	False	4	1	0	1	False	4	0
TRIM16	0.810368	0.043	False	4	1	0	1	False	4	0
TSHR	0.809574	0.0431	False	4	1	0	1	False	4	0
ZNF417	0.808373	0.0435	False	4	1	0	1	False	4	0
NOLC1	0.807375	0.0436	False	4	1	0	1	False	4	0
SOX18	0.807325	0.0436	False	4	1	0	1	False	4	0
RAB29	0.806805	0.0437	False	4	1	0	1	False	4	0
RBMS3	0.806203	0.0438	False	4	1	0	1	False	4	0
FNIP2	0.805908	0.0439	False	4	1	0	1	False	4	0
ADCY6	0.805548	0.0439	False	4	1	0	1	False	4	0
TMEM9B	0.805509	0.0439	False	4	1	0	1	False	4	0
A4GNT	0.805166	0.0439	False	4	1	0	1	False	4	0
BBS2	0.804705	0.044	False	4	1	0	1	False	4	0
PARK2	0.804234	0.0441	False	4	1	0	1	False	4	0
C1orf54	0.804114	0.0442	False	4	1	0	1	False	4	0
SH3RF2	0.803646	0.0442	False	4	1	0	1	False	4	0
TNFSF10	0.803511	0.0443	False	4	1	0	1	False	4	0
ANXA1	0.803301	0.0444	False	4	1	0	1	False	4	0
XPA	0.802389	0.0444	False	4	1	0	1	False	4	0
TRIT1	0.8022	0.0444	False	4	1	0	1	False	4	0
DDAH2	0.801735	0.0445	False	4	1	0	1	False	4	0
LARP7	0.801658	0.0445	False	4	1	0	1	False	4	0
SSX2IP	0.801395	0.0445	False	4	1	0	1	False	4	0
GDF3	0.799817	0.0445	False	4	1	0	1	False	4	0
ICA1L	0.79975	0.0445	False	4	1	0	1	False	4	0
RANBP1	0.799506	0.0446	False	4	1	0	1	False	4	0
ANKRD46	0.799159	0.0446	False	4	1	0	1	False	4	0
PARD6G	0.79912	0.0448	False	4	1	0	1	False	4	0
NANP	0.799062	0.0448	False	4	1	0	1	False	4	0
TAB3	0.798837	0.0449	False	4	1	0	1	False	4	0
KCNE1	0.798687	0.0449	False	4	1	0	1	False	4	0
ALDH1A2	0.798543	0.0449	False	4	1	0	1	False	4	0
RPL24	0.797705	0.0449	False	4	1	0	1	False	4	0
PICK1	0.797497	0.0449	False	4	1	0	1	False	4	0
RBM46	0.797278	0.0449	False	4	1	0	1	False	4	0
HIGD1B	0.797021	0.0449	False	4	1	0	1	False	4	0
LILRB3	0.795671	0.0449	False	4	1	0	1	False	4	0
SYBU	0.795655	0.0449	False	4	1	0	1	False	4	0
ATP13A5	0.7956	0.0449	False	4	1	0	1	False	4	0
ZFYVE19	0.795549	0.0449	False	4	1	0	1	False	4	0
RUNDC3A	0.795365	0.0449	False	4	1	0	1	False	4	0
ESPN	0.794631	0.045	False	4	1	0	1	False	4	0
FRMD1	0.794553	0.045	False	4	1	0	1	False	4	0
ZNF770	0.794044	0.0451	False	4	1	0	1	False	4	0
MOAP1	0.793711	0.0451	False	4	1	0	1	False	4	0
BLVRB	0.793611	0.0451	False	4	1	0	1	False	4	0
MRPL37	0.79321	0.0453	False	4	1	0	1	False	4	0
ARL6	0.792877	0.0455	False	4	1	0	1	False	4	0
FANCG	0.792612	0.0457	False	4	1	0	1	False	4	0
TTC8	0.792437	0.0458	False	4	1	0	1	False	4	0
OR8J1	0.792045	0.0459	False	4	1	0	1	False	4	0
CRTC1	0.791636	0.046	False	4	1	0	1	False	4	0
HMGA2	0.791358	0.046	False	4	1	0	1	False	4	0
BCL2L11	0.790987	0.046	False	4	1	0	1	False	4	0
AMD1	0.790925	0.0461	False	4	1	0	1	False	4	0
CFAP74	0.790867	0.0463	False	4	1	0	1	False	4	0
ZNF521	0.790786	0.0463	False	4	1	0	1	False	4	0
WASF1	0.790638	0.0464	False	4	1	0	1	False	4	0
PEMT	0.790575	0.0464	False	4	1	0	1	False	4	0
TNFRSF6B	0.790467	0.0464	False	4	1	0	1	False	4	0
ADAMTSL3	0.790145	0.0464	False	4	1	0	1	False	4	0
C20orf202	0.790088	0.0464	False	4	1	0	1	False	4	0
PTMS	0.789977	0.0464	False	4	1	0	1	False	4	0
ACOXL	0.789897	0.0464	False	4	1	0	1	False	4	0
OR2H1	0.789689	0.0464	False	4	1	0	1	False	4	0
MAP2K6	0.789361	0.0465	False	4	1	0	1	False	4	0
GRIA2	0.789044	0.0466	False	4	1	0	1	False	4	0
BRAT1	0.78893	0.0467	False	4	1	0	1	False	4	0
KIAA1598	0.788673	0.0467	False	4	1	0	1	False	4	0
LOC100131303	0.78827	0.0467	False	4	1	0	1	False	4	0
GALNT9	0.788207	0.0468	False	4	1	0	1	False	4	0
ANKS4B	0.788141	0.0469	False	4	1	0	1	False	4	0
FBF1	0.788088	0.0473	False	4	1	0	1	False	4	0
HSPB2	0.787879	0.0474	False	4	1	0	1	False	4	0
NBEAL1	0.787554	0.0475	False	4	1	0	1	False	4	0
BACE1	0.787121	0.0475	False	4	1	0	1	False	4	0
SOBP	0.787091	0.0476	False	4	1	0	1	False	4	0
CERCAM	0.786784	0.0476	False	4	1	0	1	False	4	0
TAC3	0.78603	0.0479	False	4	1	0	1	False	4	0
ESYT1	0.786007	0.048	False	4	1	0	1	False	4	0
KNG1	0.785863	0.048	False	4	1	0	1	False	4	0
C1QA	0.785714	0.048	False	4	1	0	1	False	4	0
CDK5	0.785551	0.048	False	4	1	0	1	False	4	0
KIAA0195	0.785361	0.0482	False	4	1	0	1	False	4	0
USP45	0.78518	0.0482	False	4	1	0	1	False	4	0
SC5D	0.784609	0.0482	False	4	1	0	1	False	4	0
PDE2A	0.784601	0.0483	False	4	1	0	1	False	4	0
CLEC3B	0.784527	0.0484	False	4	1	0	1	False	4	0
BCAT2	0.783984	0.0485	False	4	1	0	1	False	4	0
GPR15	0.783752	0.0486	False	4	1	0	1	False	4	0
WDR45B	0.783732	0.0486	False	4	1	0	1	False	4	0
C2orf42	0.783477	0.0487	False	4	1	0	1	False	4	0
RYR2	0.783169	0.0487	False	4	1	0	1	False	4	0
ALDH5A1	0.783044	0.0488	False	4	1	0	1	False	4	0
VPS39	0.782681	0.0489	False	4	1	0	1	False	4	0
STX12	0.782123	0.0489	False	4	1	0	1	False	4	0
TADA2B	0.782111	0.0489	False	4	1	0	1	False	4	0
GPHB5	0.782094	0.049	False	4	1	0	1	False	4	0
DNA2	0.781726	0.0491	False	4	1	0	1	False	4	0
CLCF1	0.781709	0.0491	False	4	1	0	1	False	4	0
ZNHIT3	0.781519	0.0492	False	4	1	0	1	False	4	0
BTN2A1	0.781145	0.0494	False	4	1	0	1	False	4	0
TMEM185B	0.781106	0.0495	False	4	1	0	1	False	4	0
ELOVL2	0.780731	0.0496	False	4	1	0	1	False	4	0
ACAD11	0.780668	0.0498	False	4	1	0	1	False	4	0
LMBRD2	0.780633	0.0498	False	4	1	0	1	False	4	0
PTRF	0.780599	0.0499	False	4	1	0	1	False	4	0
CNR1	0.780585	0.0499	False	4	1	0	1	False	4	0
ZNF519	0.780538	0.05	False	4	1	0	1	False	4	0
FAM169A	0.779802	0.0501	False	4	1	0	1	False	4	0
FEV	0.779675	0.0502	False	4	1	0	1	False	4	0
HIST1H2BD	0.779548	0.0502	False	4	1	0	1	False	4	0
ZNF740	0.779529	0.0504	False	4	1	0	1	False	4	0
FKBPL	0.779328	0.0504	False	4	1	0	1	False	4	0
UST	0.779235	0.0504	False	4	1	0	1	False	4	0
RAB1A	0.779232	0.0504	False	4	1	0	1	False	4	0
LRRC49	0.779041	0.0504	False	4	1	0	1	False	4	0
HARBI1	0.778627	0.0506	False	4	1	0	1	False	4	0
COX7B	0.778427	0.0506	False	4	1	0	1	False	4	0
RPP40	0.778263	0.0506	False	4	1	0	1	False	4	0
CDT1	0.777509	0.0506	False	4	1	0	1	False	4	0
IL4R	0.776886	0.0506	False	4	1	0	1	False	4	0
PAK3	0.77646	0.0507	False	4	1	0	1	False	4	0
S100A5	0.776131	0.0507	False	4	1	0	1	False	4	0
HSD17B1	0.776001	0.0508	False	4	1	0	1	False	4	0
CYP11B2	0.775436	0.051	False	4	1	0	1	False	4	0
MYCL	0.775402	0.051	False	4	1	0	1	False	4	0
RAD21L1	0.774762	0.051	False	4	1	0	1	False	4	0
HIST2H3C	0.774024	0.0512	False	4	1	0	1	False	4	0
RTFDC1	0.773484	0.0513	False	4	1	0	1	False	4	0
ZBED6	0.773417	0.0513	False	4	1	0	1	False	4	0
SPRYD4	0.773263	0.0514	False	4	1	0	1	False	4	0
TSHB	0.773185	0.0514	False	4	1	0	1	False	4	0
GPRASP2	0.77308	0.0514	False	4	1	0	1	False	4	0
DHRS2	0.773044	0.0514	False	4	1	0	1	False	4	0
CTDSPL	0.77297	0.0514	False	4	1	0	1	False	4	0
ETS1	0.772936	0.0514	False	4	1	0	1	False	4	0
AUH	0.772564	0.0514	False	4	1	0	1	False	4	0
PSMB7	0.772225	0.0514	False	4	1	0	1	False	4	0
PDIK1L	0.77214	0.0515	False	4	1	0	1	False	4	0
MMP26	0.771997	0.0516	False	4	1	0	1	False	4	0
PRTG	0.771898	0.0516	False	4	1	0	1	False	4	0
SMTN	0.771776	0.0517	False	4	1	0	1	False	4	0
SERINC3	0.771723	0.0518	False	4	1	0	1	False	4	0
ARMCX5-GPRASP2	0.771685	0.0519	False	4	1	0	1	False	4	0
LRRC57	0.771666	0.052	False	4	1	0	1	False	4	0
MYOD1	0.771453	0.0522	False	4	1	0	1	False	4	0
ATP9B	0.771396	0.0522	False	4	1	0	1	False	4	0
SLITRK4	0.771243	0.0522	False	4	1	0	1	False	4	0
MGC50722	0.771037	0.0524	False	4	1	0	1	False	4	0
TTPAL	0.770974	0.0525	False	4	1	0	1	False	4	0
ELMO1	0.770376	0.0525	False	4	1	0	1	False	4	0
TMEM17	0.769399	0.0525	False	4	1	0	1	False	4	0
TMED9	0.769068	0.0526	False	4	1	0	1	False	4	0
UNK	0.769009	0.0527	False	4	1	0	1	False	4	0
SLC4A4	0.768343	0.0528	False	4	1	0	1	False	4	0
BIRC2	0.768235	0.0528	False	4	1	0	1	False	4	0
USP50	0.768051	0.0529	False	4	1	0	1	False	4	0
CD101	0.767088	0.0532	False	4	1	0	1	False	4	0
BAG5	0.76688	0.0533	False	4	1	0	1	False	4	0
C14orf169	0.766582	0.0533	False	4	1	0	1	False	4	0
FGFBP3	0.766045	0.0534	False	4	1	0	1	False	4	0
EPX	0.765964	0.0534	False	4	1	0	1	False	4	0
OPTC	0.765588	0.0535	False	4	1	0	1	False	4	0
KCNS1	0.765475	0.0536	False	4	1	0	1	False	4	0
DCAF16	0.76497	0.054	False	4	1	0	1	False	4	0
C2orf61	0.76473	0.0541	False	4	1	0	1	False	4	0
EPHA1	0.764631	0.0542	False	4	1	0	1	False	4	0
HIST1H2BB	0.764575	0.0542	False	4	1	0	1	False	4	0
ITGB8	0.764236	0.0542	False	4	1	0	1	False	4	0
DPYS	0.764024	0.0542	False	4	1	0	1	False	4	0
ABO	0.763778	0.0544	False	4	1	0	1	False	4	0
HJURP	0.763567	0.0544	False	4	1	0	1	False	4	0
OR2T12	0.763296	0.0547	False	4	1	0	1	False	4	0
PIK3R6	0.762682	0.0547	False	4	1	0	1	False	4	0
ANKRD18B	0.762408	0.0548	False	4	1	0	1	False	4	0
MUC6	0.762033	0.0548	False	4	1	0	1	False	4	0
TACC2	0.761569	0.0549	False	4	1	0	1	False	4	0
TEPP	0.761085	0.0549	False	4	1	0	1	False	4	0
LEUTX	0.761033	0.055	False	4	1	0	1	False	4	0
SPERT	0.760957	0.055	False	4	1	0	1	False	4	0
Non-Targeting_Control_0663	0.760813	0.0551	False	1	1	0	1	False	1	0
ARG1	0.760549	0.0551	False	4	1	0	1	False	4	0
FXR1	0.760394	0.0551	False	4	1	0	1	False	4	0
DLGAP5	0.760149	0.0554	False	4	1	0	1	False	4	0
PKP4	0.76009	0.0554	False	4	1	0	1	False	4	0
DNAH10	0.760047	0.0555	False	4	1	0	1	False	4	0
KDM6A	0.759623	0.0558	False	4	1	0	1	False	4	0
HOXA4	0.759424	0.0559	False	4	1	0	1	False	4	0
CCDC15	0.759198	0.0559	False	4	1	0	1	False	4	0
RBP5	0.759055	0.0559	False	4	1	0	1	False	4	0
ITFG1	0.758518	0.0559	False	4	1	0	1	False	4	0
NCAPH2	0.758315	0.0559	False	4	1	0	1	False	4	0
BRK1	0.757845	0.0561	False	4	1	0	1	False	4	0
PRAMEF10	0.757498	0.0561	False	4	1	0	1	False	4	0
TRIM56	0.757372	0.0561	False	4	1	0	1	False	4	0
MTX3	0.757328	0.0561	False	4	1	0	1	False	4	0
GID8	0.757317	0.0561	False	4	1	0	1	False	4	0
HIST1H3J	0.75728	0.0562	False	4	1	0	1	False	4	0
IFNA5	0.757133	0.0562	False	4	1	0	1	False	4	0
CERS5	0.757125	0.0563	False	4	1	0	1	False	4	0
ETNK2	0.756855	0.0565	False	4	1	0	1	False	4	0
POTEH	0.756843	0.0566	False	4	1	0	1	False	4	0
HTR1B	0.756746	0.0566	False	4	1	0	1	False	4	0
GGT5	0.756369	0.0566	False	4	1	0	1	False	4	0
FAM86B2	0.756235	0.0566	False	4	1	0	1	False	4	0
ABAT	0.755833	0.0567	False	4	1	0	1	False	4	0
GPR157	0.755576	0.0567	False	4	1	0	1	False	4	0
GFOD1	0.755535	0.0567	False	4	1	0	1	False	4	0
AP3S1	0.755173	0.0569	False	4	1	0	1	False	4	0
SLC46A1	0.755003	0.0569	False	4	1	0	1	False	4	0
RPTOR	0.753427	0.0569	False	4	1	0	1	False	4	0
CLDN5	0.753408	0.0569	False	4	1	0	1	False	4	0
CLCN4	0.753278	0.057	False	4	1	0	1	False	4	0
PDP1	0.75298	0.057	False	4	1	0	1	False	4	0
HIST1H2AM	0.752707	0.0571	False	4	1	0	1	False	4	0
AKAP7	0.752612	0.0574	False	4	1	0	1	False	4	0
GNG7	0.752552	0.0574	False	4	1	0	1	False	4	0
ZNF268	0.752501	0.0575	False	4	1	0	1	False	4	0
SLC7A8	0.752343	0.0577	False	4	1	0	1	False	4	0
KCNH8	0.752312	0.0577	False	4	1	0	1	False	4	0
FAM26D	0.752234	0.0578	False	4	1	0	1	False	4	0
ENY2	0.751811	0.0578	False	4	1	0	1	False	4	0
TFCP2	0.751734	0.0578	False	4	1	0	1	False	4	0
LIN54	0.751329	0.0579	False	4	1	0	1	False	4	0
PITX1	0.750136	0.058	False	4	1	0	1	False	4	0
GLOD4	0.750004	0.058	False	4	1	0	1	False	4	0
GALK2	0.749783	0.058	False	4	1	0	1	False	4	0
DEFB119	0.749183	0.0581	False	4	1	0	1	False	4	0
GPER1	0.749102	0.0581	False	4	1	0	1	False	4	0
SPIN3	0.748764	0.0582	False	4	1	0	1	False	4	0
ITGB3BP	0.748731	0.0583	False	4	1	0	1	False	4	0
ZNF426	0.748387	0.0584	False	4	1	0	1	False	4	0
TRIM13	0.748363	0.0584	False	4	1	0	1	False	4	0
VWA7	0.747783	0.0584	False	4	1	0	1	False	4	0
SPSB2	0.747757	0.0584	False	4	1	0	1	False	4	0
VARS2	0.747475	0.0585	False	4	1	0	1	False	4	0
MCIDAS	0.747457	0.0586	False	4	1	0	1	False	4	0
TRIM58	0.747107	0.0586	False	4	1	0	1	False	4	0
FADS3	0.747056	0.0586	False	4	1	0	1	False	4	0
RRAD	0.746659	0.0586	False	4	1	0	1	False	4	0
TGFB2	0.746379	0.0587	False	4	1	0	1	False	4	0
RASD1	0.745498	0.0588	False	4	1	0	1	False	4	0
ZNF233	0.745439	0.0588	False	4	1	0	1	False	4	0
LEKR1	0.745143	0.0591	False	4	1	0	1	False	4	0
SMCO2	0.745119	0.0591	False	4	1	0	1	False	4	0
RNASEH1	0.745096	0.0593	False	4	1	0	1	False	4	0
ZNF891	0.74436	0.0593	False	4	1	0	1	False	4	0
TSC22D1	0.744121	0.0595	False	4	1	0	1	False	4	0
GRAMD2	0.743739	0.0596	False	4	1	0	1	False	4	0
ACSM2B	0.743567	0.0597	False	4	1	0	1	False	4	0
WIPF3	0.7434	0.0597	False	4	1	0	1	False	4	0
TMEM81	0.74337	0.0597	False	4	1	0	1	False	4	0
NKX6-2	0.743355	0.0597	False	4	1	0	1	False	4	0
ARSI	0.743104	0.0597	False	4	1	0	1	False	4	0
RPA3	0.742676	0.0598	False	4	1	0	1	False	4	0
HDLBP	0.742606	0.0599	False	4	1	0	1	False	4	0
PIK3CD	0.742438	0.0599	False	4	1	0	1	False	4	0
OR2A1	0.741976	0.06	False	4	1	0	1	False	4	0
PTCHD2	0.741907	0.0601	False	4	1	0	1	False	4	0
PSMG4	0.74109	0.0602	False	4	1	0	1	False	4	0
TMEM120B	0.741084	0.0602	False	4	1	0	1	False	4	0
SHROOM3	0.741061	0.0602	False	4	1	0	1	False	4	0
MTFR1	0.740374	0.0605	False	4	1	0	1	False	4	0
SNAP23	0.740264	0.0608	False	4	1	0	1	False	4	0
VPS36	0.740264	0.0608	False	4	1	0	1	False	4	0
ZNF883	0.740263	0.0608	False	4	1	0	1	False	4	0
SLC5A3	0.739907	0.0609	False	4	1	0	1	False	4	0
ZNF845	0.739772	0.061	False	4	1	0	1	False	4	0
MATR3	0.739721	0.0611	False	4	1	0	1	False	4	0
ZNF468	0.739527	0.0611	False	4	1	0	1	False	4	0
SORBS2	0.739334	0.0611	False	4	1	0	1	False	4	0
U2AF1	0.739306	0.0611	False	4	1	0	1	False	4	0
ZNF76	0.739228	0.0612	False	4	1	0	1	False	4	0
YIPF4	0.738823	0.0614	False	4	1	0	1	False	4	0
HLF	0.738802	0.0617	False	4	1	0	1	False	4	0
CDRT15L2	0.738387	0.0618	False	4	1	0	1	False	4	0
CD244	0.738025	0.0622	False	4	1	0	1	False	4	0
LYL1	0.737437	0.0622	False	4	1	0	1	False	4	0
SRSF5	0.737416	0.0622	False	4	1	0	1	False	4	0
M6PR	0.737325	0.0623	False	4	1	0	1	False	4	0
KRT33A	0.737251	0.0623	False	4	1	0	1	False	4	0
DDX10	0.736489	0.0625	False	4	1	0	1	False	4	0
OR51G1	0.736395	0.0626	False	4	1	0	1	False	4	0
C22orf23	0.73618	0.0627	False	4	1	0	1	False	4	0
YTHDC2	0.735934	0.0628	False	4	1	0	1	False	4	0
PTGES3L	0.735739	0.0628	False	4	1	0	1	False	4	0
TRIM10	0.73558	0.0628	False	4	1	0	1	False	4	0
GABBR1	0.73553	0.0629	False	4	1	0	1	False	4	0
KIR2DL4	0.735356	0.0629	False	4	1	0	1	False	4	0
RRH	0.735168	0.063	False	4	1	0	1	False	4	0
SLCO1C1	0.734778	0.0631	False	4	1	0	1	False	4	0
C7orf65	0.73475	0.0631	False	4	1	0	1	False	4	0
MGME1	0.734585	0.0631	False	4	1	0	1	False	4	0
TES	0.734071	0.0631	False	4	1	0	1	False	4	0
CLLU1	0.733949	0.0632	False	4	1	0	1	False	4	0
SUMO3	0.733897	0.0632	False	4	1	0	1	False	4	0
TCEANC	0.733849	0.0632	False	4	1	0	1	False	4	0
PTGR1	0.733535	0.0633	False	4	1	0	1	False	4	0
FAF1	0.73337	0.0633	False	4	1	0	1	False	4	0
VWA5A	0.733241	0.0633	False	4	1	0	1	False	4	0
CDH4	0.733127	0.0634	False	4	1	0	1	False	4	0
NAE1	0.732964	0.0635	False	4	1	0	1	False	4	0
ENHO	0.732914	0.0636	False	4	1	0	1	False	4	0
DGAT1	0.732907	0.0637	False	4	1	0	1	False	4	0
NLRP9	0.732792	0.0637	False	4	1	0	1	False	4	0
G3BP2	0.732723	0.0637	False	4	1	0	1	False	4	0
SNX7	0.732609	0.0639	False	4	1	0	1	False	4	0
GABRP	0.732439	0.0639	False	4	1	0	1	False	4	0
KATNAL2	0.732428	0.0639	False	4	1	0	1	False	4	0
OR5B12	0.73234	0.064	False	4	1	0	1	False	4	0
FGF3	0.73209	0.064	False	4	1	0	1	False	4	0
IFIH1	0.731845	0.0643	False	4	1	0	1	False	4	0
PBX1	0.731803	0.0643	False	4	1	0	1	False	4	0
OR4C13	0.731749	0.0645	False	4	1	0	1	False	4	0
HIRIP3	0.731708	0.0646	False	4	1	0	1	False	4	0
CER1	0.731695	0.0647	False	4	1	0	1	False	4	0
DPF3	0.731336	0.0648	False	4	1	0	1	False	4	0
IFNAR2	0.731197	0.0648	False	4	1	0	1	False	4	0
FEZF1	0.731145	0.0648	False	4	1	0	1	False	4	0
ESRRG	0.731144	0.0648	False	4	1	0	1	False	4	0
LAPTM4B	0.731033	0.0648	False	4	1	0	1	False	4	0
MCM8	0.730767	0.0648	False	4	1	0	1	False	4	0
STK31	0.730681	0.0649	False	4	1	0	1	False	4	0
ITIH6	0.730505	0.0649	False	4	1	0	1	False	4	0
LCE6A	0.73046	0.0649	False	4	1	0	1	False	4	0
ZNF648	0.730219	0.0649	False	4	1	0	1	False	4	0
LOC81691	0.729937	0.065	False	4	1	0	1	False	4	0
CDK4	0.729664	0.0651	False	4	1	0	1	False	4	0
NICN1	0.728957	0.0653	False	4	1	0	1	False	4	0
CTSG	0.728507	0.0654	False	4	1	0	1	False	4	0
NAPRT	0.72846	0.0655	False	4	1	0	1	False	4	0
HDAC6	0.72844	0.0656	False	4	1	0	1	False	4	0
TMTC2	0.728151	0.0658	False	4	1	0	1	False	4	0
SCHIP1	0.728026	0.0659	False	4	1	0	1	False	4	0
TBC1D5	0.727904	0.0659	False	4	1	0	1	False	4	0
C2orf83	0.727608	0.0659	False	4	1	0	1	False	4	0
OR6K2	0.727424	0.0659	False	4	1	0	1	False	4	0
CYP4A22	0.727388	0.0659	False	4	1	0	1	False	4	0
OR6C1	0.726902	0.066	False	4	1	0	1	False	4	0
PCMTD2	0.726712	0.0661	False	4	1	0	1	False	4	0
C15orf53	0.726476	0.0663	False	4	1	0	1	False	4	0
GIT1	0.726451	0.0663	False	4	1	0	1	False	4	0
HNRNPH2	0.726361	0.0663	False	4	1	0	1	False	4	0
C3orf62	0.726225	0.0663	False	4	1	0	1	False	4	0
RSU1	0.725805	0.0664	False	4	1	0	1	False	4	0
ZNF629	0.725663	0.0665	False	4	1	0	1	False	4	0
TAF10	0.725335	0.0669	False	4	1	0	1	False	4	0
HPS1	0.725313	0.0669	False	4	1	0	1	False	4	0
SPNS2	0.725082	0.0669	False	4	1	0	1	False	4	0
NAA25	0.724923	0.0674	False	4	1	0	1	False	4	0
CASC10	0.724794	0.0675	False	4	1	0	1	False	4	0
UGP2	0.724699	0.0675	False	4	1	0	1	False	4	0
FAM214A	0.724618	0.0675	False	4	1	0	1	False	4	0
MIER1	0.724367	0.0676	False	4	1	0	1	False	4	0
RBMXL2	0.724282	0.0679	False	4	1	0	1	False	4	0
TSPAN12	0.724135	0.0679	False	4	1	0	1	False	4	0
RPP30	0.723998	0.068	False	4	1	0	1	False	4	0
FUOM	0.72389	0.0681	False	4	1	0	1	False	4	0
ZNF202	0.723528	0.0682	False	4	1	0	1	False	4	0
RPLP2	0.72349	0.0682	False	4	1	0	1	False	4	0
CCDC113	0.723393	0.0682	False	4	1	0	1	False	4	0
ZNF551	0.723101	0.0682	False	4	1	0	1	False	4	0
C20orf197	0.722934	0.0684	False	4	1	0	1	False	4	0
CAMKK2	0.722616	0.0684	False	4	1	0	1	False	4	0
PSTPIP2	0.722502	0.0685	False	4	1	0	1	False	4	0
OPN5	0.722408	0.0686	False	4	1	0	1	False	4	0
RAB11FIP4	0.72215	0.0687	False	4	1	0	1	False	4	0
MAGT1	0.721987	0.0687	False	4	1	0	1	False	4	0
KRTAP1-5	0.721987	0.0687	False	4	1	0	1	False	4	0
TMEM255A	0.721942	0.0687	False	4	1	0	1	False	4	0
NRXN1	0.721597	0.0688	False	4	1	0	1	False	4	0
VNN1	0.721234	0.0688	False	4	1	0	1	False	4	0
OR10Q1	0.72095	0.069	False	4	1	0	1	False	4	0
TMEM86B	0.720751	0.0691	False	4	1	0	1	False	4	0
YTHDF3	0.72045	0.0691	False	4	1	0	1	False	4	0
ADRA1D	0.720057	0.0692	False	4	1	0	1	False	4	0
LSM1	0.719947	0.0692	False	4	1	0	1	False	4	0
TNMD	0.719918	0.0692	False	4	1	0	1	False	4	0
SP2	0.719533	0.0692	False	4	1	0	1	False	4	0
ABCC3	0.719477	0.0692	False	4	1	0	1	False	4	0
PPP4R1	0.719247	0.0692	False	4	1	0	1	False	4	0
PRSS35	0.719194	0.0692	False	4	1	0	1	False	4	0
RNF219	0.719171	0.0692	False	4	1	0	1	False	4	0
HLA-DPA1	0.719167	0.0693	False	4	1	0	1	False	4	0
CXCL2	0.718747	0.0693	False	4	1	0	1	False	4	0
SHISA2	0.718717	0.0695	False	4	1	0	1	False	4	0
RNF212	0.718644	0.0696	False	4	1	0	1	False	4	0
HEATR3	0.718434	0.0696	False	4	1	0	1	False	4	0
Non-Targeting_Control_0013	0.718248	0.0697	False	1	1	0	1	False	1	0
IGFBP6	0.718019	0.0697	False	4	1	0	1	False	4	0
ABCA5	0.718001	0.0698	False	4	1	0	1	False	4	0
PARD6A	0.717976	0.0698	False	4	1	0	1	False	4	0
TET3	0.717946	0.07	False	4	1	0	1	False	4	0
ZNF287	0.717917	0.07	False	4	1	0	1	False	4	0
MS4A7	0.717793	0.0702	False	4	1	0	1	False	4	0
ZDHHC23	0.717527	0.0702	False	4	1	0	1	False	4	0
EMILIN2	0.717511	0.0704	False	4	1	0	1	False	4	0
PDLIM4	0.717468	0.0704	False	4	1	0	1	False	4	0
POTEJ	0.716761	0.0705	False	4	1	0	1	False	4	0
AADACL4	0.716657	0.0706	False	4	1	0	1	False	4	0
RNF148	0.716612	0.0706	False	4	1	0	1	False	4	0
SESN3	0.716582	0.0706	False	4	1	0	1	False	4	0
AKT3	0.716401	0.0706	False	4	1	0	1	False	4	0
PLEKHH2	0.716095	0.0706	False	4	1	0	1	False	4	0
BPIFC	0.715979	0.0707	False	4	1	0	1	False	4	0
DNAJB9	0.71575	0.0711	False	4	1	0	1	False	4	0
TXLNG	0.715348	0.0713	False	4	1	0	1	False	4	0
C7orf69	0.715194	0.0714	False	4	1	0	1	False	4	0
AFF1	0.715022	0.0714	False	4	1	0	1	False	4	0
PPP1R16B	0.71489	0.0715	False	4	1	0	1	False	4	0
XRN1	0.714846	0.0716	False	4	1	0	1	False	4	0
ERCC2	0.714656	0.0717	False	4	1	0	1	False	4	0
ALDOC	0.714617	0.0718	False	4	1	0	1	False	4	0
ICE1	0.714483	0.0721	False	4	1	0	1	False	4	0
RFX2	0.714392	0.0721	False	4	1	0	1	False	4	0
OR10G8	0.71437	0.0721	False	4	1	0	1	False	4	0
TRMT61B	0.714327	0.0722	False	4	1	0	1	False	4	0
MARCH4	0.714271	0.0722	False	4	1	0	1	False	4	0
E2F7	0.713902	0.0725	False	4	1	0	1	False	4	0
TYK2	0.713697	0.0725	False	4	1	0	1	False	4	0
FAM96B	0.713687	0.0725	False	4	1	0	1	False	4	0
UQCRQ	0.713599	0.0725	False	4	1	0	1	False	4	0
PLAG1	0.71347	0.0725	False	4	1	0	1	False	4	0
CALCR	0.713295	0.0726	False	4	1	0	1	False	4	0
NDNL2	0.713189	0.0726	False	4	1	0	1	False	4	0
PDE4A	0.713138	0.0726	False	4	1	0	1	False	4	0
HLA-A	0.713116	0.0727	False	4	1	0	1	False	4	0
RPUSD2	0.71309	0.0727	False	4	1	0	1	False	4	0
FOXN2	0.712977	0.0727	False	4	1	0	1	False	4	0
PRR23C	0.712909	0.0729	False	4	1	0	1	False	4	0
FBLN5	0.712398	0.0729	False	4	1	0	1	False	4	0
SEMA4F	0.711557	0.0731	False	4	1	0	1	False	4	0
ANK2	0.711379	0.0731	False	4	1	0	1	False	4	0
CNN2	0.710446	0.0731	False	4	1	0	1	False	4	0
C14orf159	0.709754	0.0731	False	4	1	0	1	False	4	0
FAM221A	0.709099	0.0731	False	4	1	0	1	False	4	0
NEURL1	0.708997	0.0732	False	4	1	0	1	False	4	0
EPAS1	0.708859	0.0733	False	4	1	0	1	False	4	0
ZNF705G	0.70874	0.0734	False	4	1	0	1	False	4	0
RBBP9	0.708524	0.0734	False	4	1	0	1	False	4	0
SPON2	0.708499	0.0735	False	4	1	0	1	False	4	0
POM121L12	0.708088	0.0738	False	4	1	0	1	False	4	0
FSTL1	0.707745	0.0738	False	4	1	0	1	False	4	0
XKR8	0.707738	0.0741	False	4	1	0	1	False	4	0
PRH1	0.707531	0.0742	False	4	1	0	1	False	4	0
RETSAT	0.707345	0.0745	False	4	1	0	1	False	4	0
GNPDA1	0.707266	0.0745	False	4	1	0	1	False	4	0
KRTAP5-5	0.707235	0.0745	False	4	1	0	1	False	4	0
GTF3C6	0.706903	0.0748	False	4	1	0	1	False	4	0
TBC1D20	0.706838	0.0748	False	4	1	0	1	False	4	0
CSNK1A1	0.706057	0.0749	False	4	1	0	1	False	4	0
LCP2	0.705598	0.075	False	4	1	0	1	False	4	0
ATG13	0.705302	0.0753	False	4	1	0	1	False	4	0
MALRD1	0.705064	0.0753	False	4	1	0	1	False	4	0
C16orf82	0.704719	0.0756	False	4	1	0	1	False	4	0
SAA2	0.704689	0.0757	False	4	1	0	1	False	4	0
CACNG1	0.704617	0.0758	False	4	1	0	1	False	4	0
DEFB126	0.704601	0.0758	False	4	1	0	1	False	4	0
HEPN1	0.704444	0.0759	False	4	1	0	1	False	4	0
NUP85	0.704276	0.076	False	4	1	0	1	False	4	0
PHKB	0.703876	0.076	False	4	1	0	1	False	4	0
LRRC37A	0.70382	0.076	False	4	1	0	1	False	4	0
RELB	0.70358	0.076	False	4	1	0	1	False	4	0
AMT	0.703542	0.076	False	4	1	0	1	False	4	0
OR12D3	0.703451	0.0761	False	4	1	0	1	False	4	0
OAS3	0.703405	0.0761	False	4	1	0	1	False	4	0
ANKRD31	0.703117	0.0761	False	4	1	0	1	False	4	0
CAMK1	0.702935	0.0761	False	4	1	0	1	False	4	0
ME3	0.70275	0.0762	False	4	1	0	1	False	4	0
NMT2	0.7021	0.0763	False	4	1	0	1	False	4	0
NDUFAF7	0.702041	0.0763	False	4	1	0	1	False	4	0
FGF2	0.701572	0.0763	False	4	1	0	1	False	4	0
BEND6	0.701454	0.0763	False	4	1	0	1	False	4	0
KHDC1L	0.701438	0.0763	False	4	1	0	1	False	4	0
DDX19A	0.701227	0.0765	False	4	1	0	1	False	4	0
KDELR2	0.70067	0.0766	False	4	1	0	1	False	4	0
GOLGA8M	0.700662	0.0767	False	4	1	0	1	False	4	0
BCKDHA	0.700479	0.0769	False	4	1	0	1	False	4	0
ITPRIPL2	0.700376	0.0769	False	4	1	0	1	False	4	0
MANF	0.700326	0.077	False	4	1	0	1	False	4	0
FNDC9	0.699921	0.077	False	4	1	0	1	False	4	0
DLGAP1	0.699737	0.0771	False	4	1	0	1	False	4	0
FBXO4	0.699728	0.0772	False	4	1	0	1	False	4	0
MPP1	0.699701	0.0772	False	4	1	0	1	False	4	0
SCGB1D1	0.699582	0.0772	False	4	1	0	1	False	4	0
LZTS1	0.699404	0.0772	False	4	1	0	1	False	4	0
UPB1	0.699203	0.0772	False	4	1	0	1	False	4	0
LIPN	0.699152	0.0773	False	4	1	0	1	False	4	0
PM20D1	0.698772	0.0774	False	4	1	0	1	False	4	0
ATG14	0.69877	0.0775	False	4	1	0	1	False	4	0
HYOU1	0.698287	0.0776	False	4	1	0	1	False	4	0
RAET1G	0.698215	0.0778	False	4	1	0	1	False	4	0
SCGB1D2	0.698185	0.0778	False	4	1	0	1	False	4	0
GPR152	0.697788	0.0779	False	4	1	0	1	False	4	0
RASGRP3	0.69766	0.0781	False	4	1	0	1	False	4	0
WNK4	0.697072	0.0781	False	4	1	0	1	False	4	0
CCDC159	0.697007	0.0781	False	4	1	0	1	False	4	0
SLC16A4	0.696941	0.0782	False	4	1	0	1	False	4	0
LRRIQ1	0.696776	0.0782	False	4	1	0	1	False	4	0
FREM2	0.69675	0.0784	False	4	1	0	1	False	4	0
MLLT1	0.696563	0.0787	False	4	1	0	1	False	4	0
BSG	0.69651	0.0787	False	4	1	0	1	False	4	0
RFX4	0.696325	0.0788	False	4	1	0	1	False	4	0
SLC24A2	0.696037	0.0788	False	4	1	0	1	False	4	0
PCDHGC5	0.695556	0.0789	False	4	1	0	1	False	4	0
MPHOSPH9	0.695536	0.0789	False	4	1	0	1	False	4	0
EYA4	0.695414	0.079	False	4	1	0	1	False	4	0
ISM2	0.695272	0.0792	False	4	1	0	1	False	4	0
BBC3	0.695177	0.0792	False	4	1	0	1	False	4	0
PNMA2	0.695154	0.0792	False	4	1	0	1	False	4	0
SEPT4	0.695059	0.0793	False	4	1	0	1	False	4	0
AMY1A	0.695049	0.0793	False	4	1	0	1	False	4	0
HLA-DQB1	0.695042	0.0793	False	4	1	0	1	False	4	0
CDC20B	0.694855	0.0796	False	4	1	0	1	False	4	0
HSD17B14	0.69462	0.0796	False	4	1	0	1	False	4	0
AMBP	0.694607	0.0796	False	4	1	0	1	False	4	0
MSRA	0.694425	0.0796	False	4	1	0	1	False	4	0
TLE6	0.694263	0.0797	False	4	1	0	1	False	4	0
RAB40AL	0.69424	0.0797	False	4	1	0	1	False	4	0
CYP4A11	0.693962	0.0797	False	4	1	0	1	False	4	0
IVNS1ABP	0.693912	0.0798	False	4	1	0	1	False	4	0
PIBF1	0.693438	0.0798	False	4	1	0	1	False	4	0
MIXL1	0.693383	0.0799	False	4	1	0	1	False	4	0
APOB	0.692995	0.08	False	4	1	0	1	False	4	0
COMMD2	0.692831	0.0802	False	4	1	0	1	False	4	0
PPTC7	0.692642	0.0802	False	4	1	0	1	False	4	0
THBS4	0.692556	0.0802	False	4	1	0	1	False	4	0
AGTR1	0.692455	0.0802	False	4	1	0	1	False	4	0
PALM2	0.692397	0.0804	False	4	1	0	1	False	4	0
CCDC82	0.692394	0.0804	False	4	1	0	1	False	4	0
TSKU	0.691827	0.0809	False	4	1	0	1	False	4	0
TMEM200A	0.691766	0.0809	False	4	1	0	1	False	4	0
SEMA3E	0.691648	0.081	False	4	1	0	1	False	4	0
FAM159B	0.691591	0.0811	False	4	1	0	1	False	4	0
DSE	0.691118	0.0811	False	4	1	0	1	False	4	0
ZNF219	0.691021	0.0811	False	4	1	0	1	False	4	0
HAS2	0.690979	0.0811	False	4	1	0	1	False	4	0
RAB5B	0.690933	0.0811	False	4	1	0	1	False	4	0
GOSR2	0.690657	0.0811	False	4	1	0	1	False	4	0
PRR5-ARHGAP8	0.690626	0.0812	False	4	1	0	1	False	4	0
TMPRSS11E	0.690323	0.0813	False	4	1	0	1	False	4	0
IFITM10	0.690288	0.0814	False	4	1	0	1	False	4	0
SLC9A9	0.690267	0.0816	False	4	1	0	1	False	4	0
[truncated: 18,115 more rows]

## Sheet: Fig. 3F OE screen
gene	SigmaFC_R1	p_value_R1	significant_R1	# sgRNAs_R1	# signif. sgRNAs_R1	SigmaFC_R2	p_value_R2	significant_R2	# sgRNAs_R2	# signif. sgRNAs_R2
LILRB2	22.5643	0	True	6	4	32.3438	0	True	6	5
LILRB1	21.2765	0	True	6	5	31.9216	0	True	6	5
ANGPT4	16.8838	0	True	6	4	5.53642	0.0109	False	6	3
SDC4	7.77853	0.0053	True	6	3	11.7824	0.0006	True	6	3
NID1	17.5153	0	True	6	4	4.77879	0.0144	False	6	2
SDC2	3.66562	0.0376	False	6	2	19.3668	0	True	6	4
ASB1	5.23456	0.0118	False	6	2	10.9235	0.0009	True	6	3
LILRA1	5.95974	0.0111	False	6	2	9.54083	0.0022	True	6	3
MTM1	11.2289	0.0009	True	6	3	4.79238	0.0144	False	6	2
RHOH	3.22525	0.0575	False	6	2	14.8271	0.0002	True	6	4
STAB1	9.30485	0.0015	True	6	3	5.04421	0.0122	False	6	2
TRIM51	11.2961	0.0009	True	6	4	3.91146	0.0314	False	6	2
GLCE	6.41812	0.0102	False	6	3	6.85532	0.0087	True	6	3
SDC1	9.29893	0.0015	True	6	3	4.71572	0.0154	False	6	2
RAB3IP	4.20595	0.0223	False	6	2	10.4147	0.0011	True	6	3
PIP4K2A	3.75622	0.0333	False	6	2	10.2134	0.0012	True	6	3
PTPRH	8.98491	0.002	True	6	3	4.23966	0.0221	False	6	2
CSH2	8.50798	0.0033	True	6	3	4.45902	0.0185	False	6	2
ZSCAN10	3.82175	0.0309	False	6	2	9.90815	0.0018	True	6	3
TBX18	4.41627	0.0179	False	6	2	8.57172	0.0037	True	6	3
NPIPB5	9.03416	0.0018	True	6	3	4.0455	0.027	False	6	2
ATP10B	4.73422	0.0146	False	6	2	7.21789	0.0078	True	6	3
PRAF2	6.35033	0.0105	False	6	3	5.37945	0.0112	False	6	2
SLC26A11	2.19162	0.0919	False	6	2	14.6595	0.0002	True	6	4
FUT9	3.67093	0.0371	False	6	2	8.68304	0.0036	True	6	3
FAM133A	3.0676	0.0656	False	6	2	10.0927	0.0015	True	6	3
ARF1	4.36767	0.0187	False	6	2	7.06243	0.0081	True	6	3
CD46	3.33446	0.0518	False	6	2	9.2367	0.0027	True	6	3
SLC26A1	4.2677	0.0209	False	6	2	7.1204	0.008	True	6	3
SLCO2B1	8.51567	0.0032	True	6	3	3.49917	0.0455	False	6	2
CCR5	3.63829	0.039	False	6	2	8.064	0.0049	True	6	3
EYA4	7.90864	0.0048	True	6	3	3.69205	0.0379	False	6	2
TARS	2.98529	0.0694	False	6	2	9.77488	0.0019	True	6	3
GPC3	5.18969	0.012	False	6	2	5.47499	0.011	False	6	2
APOBEC1	7.24593	0.0072	True	6	3	3.84703	0.0334	False	6	2
KRTAP20-2	3.67447	0.037	False	6	2	7.36729	0.0075	True	6	3
MTOR	5.04175	0.0122	False	6	2	5.34138	0.0113	False	6	2
RECQL5	2.81695	0.0786	False	6	2	9.5584	0.0021	True	6	3
SAMD9	7.80768	0.0052	True	6	3	3.43263	0.0489	False	6	2
ZDHHC13	8.032	0.0043	True	6	3	3.27608	0.0576	False	6	2
GLA	6.84492	0.0083	True	5	3	3.8326	0.0337	False	5	2
ATP5A1	7.68306	0.0054	True	6	3	3.41384	0.05	False	6	2
LRRC15	17.5097	0	True	6	4	1.49007	0.0932	False	6	1
NPY2R	6.49603	0.01	False	6	3	3.97114	0.0286	False	6	2
HDGFRP3	7.34541	0.0065	True	6	3	3.43556	0.0488	False	6	2
CYP4A11	5.38967	0.0116	False	6	2	4.6326	0.0166	False	6	2
SYNJ2BP-COX16	3.64396	0.0388	False	6	2	6.83151	0.0087	True	6	3
SCGB2A1	3.54982	0.0417	False	6	2	6.83598	0.0087	True	6	3
PERP	7.41613	0.0063	True	6	3	3.25494	0.0583	False	6	2
LVRN	5.98952	0.0111	False	6	3	3.99412	0.0281	False	6	2
XPO6	5.10256	0.0121	False	6	2	4.55396	0.0176	False	6	2
USP25	7.33578	0.0065	True	6	3	3.05835	0.0656	False	6	2
IFNL4	3.81969	0.031	False	6	2	5.82835	0.0103	False	6	3
ACTL6A	3.45679	0.0459	False	6	2	6.4196	0.0096	True	6	3
MPG	1.27029	0.1159	False	6	1	17.3086	0	True	6	4
KDM5A	2.60091	0.0838	False	6	2	8.44376	0.0039	True	6	3
PIWIL1	4.97632	0.0127	False	6	2	4.17178	0.0233	False	6	2
HTR3C	2.49979	0.087	False	6	2	8.25037	0.0045	True	6	3
MFSD7	3.65734	0.0381	False	6	2	5.50168	0.011	False	6	2
TRDMT1	3.2684	0.0559	False	6	2	6.14345	0.01	False	6	3
PIGF	4.99208	0.0126	False	6	2	3.96706	0.0286	False	6	2
TAGLN	4.56933	0.016	False	6	2	4.29689	0.0211	False	6	2
PTTG2	3.52386	0.0427	False	6	2	5.56607	0.0108	False	6	2
TTC14	4.11041	0.0235	False	6	2	4.73607	0.0151	False	6	2
HIST2H3A	12.9192	0.0006	True	6	4	1.44607	0.0957	False	6	1
OR4M2	4.53294	0.0163	False	6	2	4.11703	0.0242	False	6	2
NUPR1	3.70186	0.0352	False	6	2	5.03893	0.0122	False	6	3
CAMK2B	3.11126	0.0627	False	6	2	5.97814	0.01	False	6	2
GINS4	4.17695	0.0227	False	6	2	4.40993	0.0191	False	6	2
AS3MT	5.92342	0.0111	False	6	3	3.10845	0.064	False	6	2
GUCA1B	3.70611	0.035	False	6	2	4.85784	0.0138	False	6	2
FRRS1	3.77941	0.0322	False	6	2	4.73894	0.0149	False	6	2
FAM126B	3.84497	0.0302	False	6	2	4.64351	0.0165	False	6	2
SYNE4	5.14688	0.0121	False	6	3	3.46763	0.0467	False	6	2
KCNE4	6.70577	0.009	True	6	3	2.64299	0.0789	False	6	2
TBKBP1	4.02482	0.0253	False	6	2	4.37554	0.0196	False	6	2
PLXDC2	4.36495	0.0187	False	6	2	3.96972	0.0286	False	6	2
CYBRD1	5.55039	0.0114	False	6	2	3.11683	0.0638	False	6	2
PLEC	4.02099	0.0254	False	6	2	4.30184	0.0211	False	6	2
PODXL	6.70317	0.009	True	6	3	2.55305	0.0809	False	6	2
H1FOO	2.08278	0.0926	False	6	2	8.18717	0.0046	True	6	3
ABCA4	3.48123	0.0443	False	6	2	4.87883	0.0133	False	6	2
COL5A3	4.74156	0.0144	False	6	3	3.5679	0.0428	False	6	2
DPYS	7.43392	0.0062	True	6	3	2.27353	0.0843	False	6	2
CRISP2	4.37677	0.0185	False	6	2	3.85241	0.0332	False	6	2
MYLK	4.29422	0.02	False	6	2	3.88452	0.0324	False	6	2
FAM109A	4.35521	0.0188	False	6	2	3.8019	0.034	False	6	2
ERMP1	3.80002	0.0314	False	6	2	4.35213	0.0203	False	6	2
EML1	3.13297	0.0617	False	6	2	5.24835	0.0113	False	6	2
HOXB2	4.55972	0.0162	False	6	2	3.57839	0.0427	False	6	2
B4GALT2	4.45936	0.0172	False	6	2	3.59972	0.0413	False	6	2
SPDYA	3.78234	0.0322	False	6	2	4.20859	0.0227	False	6	2
RNF207	3.24005	0.057	False	6	2	4.89184	0.0132	False	6	2
HIST1H1C	3.35014	0.0512	False	6	2	4.62027	0.0169	False	6	2
UTP18	4.41293	0.0179	False	6	2	3.4762	0.0464	False	6	2
ZCCHC9	3.9601	0.0276	False	6	2	3.75317	0.0358	False	6	2
CNPY2	3.64337	0.0388	False	6	2	4.04636	0.027	False	6	2
KCNA2	4.51278	0.0166	False	6	2	3.2614	0.0581	False	6	2
B3GNT4	3.48362	0.0442	False	6	2	4.20847	0.0227	False	6	2
CASR	2.65003	0.0829	False	6	2	5.52594	0.0109	False	6	3
FOLH1	5.97143	0.0111	False	6	3	2.42542	0.0826	False	6	2
KIF12	4.21065	0.0221	False	6	2	3.42875	0.0491	False	6	2
NAT6	3.84441	0.0302	False	6	2	3.75076	0.0359	False	6	2
INSM1	4.32447	0.0192	False	6	2	3.31826	0.0553	False	6	2
PPM1M	3.53584	0.0424	False	6	2	4.04244	0.027	False	6	2
CRIP1	3.60526	0.0403	False	6	2	3.93505	0.0301	False	6	2
POLR1C	4.09026	0.0236	False	6	2	3.44087	0.0485	False	6	2
ARSE	3.6366	0.039	False	6	2	3.86714	0.0327	False	6	2
RNF186	3.08832	0.0644	False	6	2	4.54811	0.0178	False	6	2
C1S	1.41962	0.1013	False	6	1	9.82223	0.0019	True	6	3
RYR1	4.18661	0.0227	False	6	2	3.31685	0.0553	False	6	2
DIP2C	0.992899	0.1832	False	6	1	13.929	0.0003	True	6	4
HNMT	3.61059	0.0401	False	6	2	3.80044	0.0341	False	6	2
OR10G4	3.4723	0.045	False	6	2	3.93316	0.0302	False	6	2
CHL1	3.05923	0.066	False	6	2	4.43989	0.0188	False	6	2
CD160	11.0911	0.0009	True	6	3	1.21455	0.1297	False	6	1
LCP2	3.56933	0.0414	False	6	2	3.76319	0.0355	False	6	2
ADSL	3.06543	0.0656	False	6	2	4.369	0.0196	False	6	2
FAM231A	3.19235	0.0593	False	6	2	4.18525	0.0231	False	6	2
NAA11	3.31606	0.0526	False	6	2	3.94936	0.0298	False	6	2
GABRE	3.45854	0.0457	False	6	2	3.77985	0.0349	False	6	2
STAB2	8.64658	0.0026	True	6	3	1.50978	0.0919	False	6	1
UGT8	3.15934	0.0605	False	6	2	4.09196	0.0257	False	6	2
INPP5B	3.76846	0.0326	False	6	2	3.42601	0.0495	False	6	2
ZNF648	4.1601	0.023	False	6	2	3.09175	0.0647	False	6	2
TET2	3.04192	0.0666	False	6	2	4.18622	0.0231	False	6	2
SMARCA5	3.65412	0.0382	False	6	2	3.46803	0.0467	False	6	2
RGPD5	3.8064	0.0313	False	6	2	3.3282	0.0547	False	6	2
PLA2G2A	2.78518	0.0795	False	6	2	4.51453	0.018	False	6	2
NFIX	3.54832	0.0418	False	6	2	3.52196	0.0447	False	6	2
BRWD1	2.91477	0.0741	False	6	2	4.26366	0.0217	False	6	2
PJA1	2.46402	0.0879	False	6	2	5.02058	0.0122	False	6	2
PPT2	4.58454	0.016	False	6	2	2.69426	0.0775	False	6	2
MT1E	8.91703	0.0023	True	6	3	1.37426	0.103	False	6	1
KLHL32	3.46614	0.0454	False	6	2	3.52578	0.0447	False	6	2
ACSS1	8.99366	0.002	True	6	3	1.35781	0.1051	False	6	1
ODF2	2.72691	0.0808	False	6	2	4.45589	0.0185	False	6	2
SOX2	3.87187	0.0294	False	6	2	3.13614	0.0631	False	6	2
PLEKHM2	3.67237	0.0371	False	6	2	3.29703	0.0561	False	6	2
MAN2B1	1.25065	0.119	False	6	1	9.65995	0.002	True	6	3
VPS18	3.44039	0.0468	False	6	2	3.5079	0.0452	False	6	2
UNKL	6.98333	0.008	True	6	3	1.72787	0.0867	False	6	1
COQ4	3.03693	0.0669	False	6	2	3.96161	0.0288	False	6	2
CYTL1	8.94592	0.0021	True	6	3	1.34197	0.1069	False	6	1
TTC13	4.58539	0.016	False	6	2	2.6162	0.0795	False	6	2
TMEM177	4.6568	0.0148	False	6	2	2.57199	0.0803	False	6	2
PRKACG	3.49829	0.0436	False	6	2	3.39797	0.051	False	6	2
TMEM219	3.44111	0.0468	False	6	2	3.42332	0.0496	False	6	2
BTBD8	9.96572	0.0014	True	6	3	1.1819	0.1366	False	6	1
ZNF324B	9.67989	0.0015	True	6	3	1.21566	0.1297	False	6	1
NAP1L5	3.56878	0.0414	False	6	2	3.28204	0.0572	False	6	2
CBY3	8.33945	0.0038	True	6	3	1.40394	0.1	False	6	1
STK33	3.42947	0.0474	False	6	2	3.40152	0.0508	False	6	2
KLHL5	4.31149	0.0194	False	6	2	2.68569	0.0777	False	6	2
C4BPB	3.92128	0.0284	False	6	2	2.95006	0.0688	False	6	2
GART	12.9203	0.0006	True	6	4	0.889682	0.2372	False	6	1
KLHL11	3.99829	0.0262	False	6	2	2.85815	0.072	False	6	2
ZNF93	4.20164	0.0225	False	6	2	2.70696	0.0772	False	6	2
CCDC182	3.28262	0.0548	False	6	2	3.46144	0.0471	False	6	2
KIF7	2.97105	0.0703	False	6	2	3.82377	0.0338	False	6	2
EARS2	2.89328	0.0751	False	6	2	3.8929	0.0322	False	6	2
ZAR1	4.15308	0.023	False	6	2	2.70943	0.0771	False	6	2
CLIC2	7.68192	0.0054	True	6	3	1.45755	0.0952	False	6	1
BCAR3	2.85118	0.0772	False	6	2	3.89818	0.0322	False	6	2
KIF20B	12.8527	0.0007	True	6	4	0.863556	0.2496	False	6	1
NUP214	2.90473	0.0744	False	6	2	3.80488	0.034	False	6	2
CYP2C8	3.60143	0.0403	False	6	2	3.05458	0.0656	False	6	2
CFHR5	3.50132	0.0436	False	6	2	3.14161	0.0627	False	6	2
ENTPD7	1.08151	0.1528	False	6	1	10.0504	0.0016	True	6	3
IL18R1	3.2589	0.0561	False	6	2	3.3319	0.0545	False	6	2
CDC6	3.00246	0.0689	False	6	2	3.60806	0.0411	False	6	2
LOC100129697	1.37816	0.1041	False	6	1	7.82412	0.0059	True	6	3
LUC7L	3.3203	0.0524	False	6	2	3.23057	0.0593	False	6	2
SLC16A11	3.30418	0.0537	False	6	2	3.21226	0.06	False	6	2
LTBP2	1.06712	0.1577	False	6	1	9.92158	0.0018	True	6	3
TRIM64B	2.88821	0.0751	False	6	2	3.65985	0.039	False	6	2
KRTAP5-5	2.79604	0.0789	False	6	2	3.72726	0.0368	False	6	2
SLC22A14	3.05653	0.066	False	6	2	3.40935	0.05	False	6	2
DPRX	3.32868	0.0519	False	6	2	3.10222	0.0641	False	6	2
CNTROB	1.27605	0.1152	False	6	1	7.98676	0.0052	True	6	3
TKTL2	1.16366	0.1327	False	6	1	8.74886	0.0035	True	6	3
BDH2	2.29439	0.0906	False	6	2	4.43381	0.0189	False	6	2
C19orf66	3.13895	0.0616	False	6	2	3.21484	0.0599	False	6	2
GNAO1	2.93168	0.0727	False	6	2	3.43477	0.0488	False	6	2
UMOD	3.41783	0.0483	False	6	2	2.94212	0.0691	False	6	2
YLPM1	2.21044	0.0916	False	6	2	4.54661	0.0178	False	6	2
POMK	8.03718	0.0043	True	6	3	1.24688	0.1239	False	6	1
EPB41	3.08535	0.0644	False	6	2	3.23233	0.0593	False	6	2
LYPD6B	3.67584	0.037	False	6	2	2.68222	0.078	False	6	2
PRSS23	3.17703	0.0598	False	6	2	3.08489	0.0649	False	6	2
NOV	1.11369	0.1447	False	6	1	8.78892	0.0034	True	6	3
GTF2IRD1	2.96193	0.0707	False	6	2	3.30183	0.0559	False	6	2
TCEAL5	3.12186	0.0622	False	6	2	3.11657	0.0638	False	6	2
DSCAML1	3.42135	0.0479	False	6	2	2.83521	0.0729	False	6	2
RAMP3	3.3927	0.049	False	6	2	2.85276	0.0723	False	6	2
TUBGCP5	2.67748	0.0825	False	6	2	3.59349	0.0422	False	6	2
CTSG	2.40256	0.0889	False	6	2	4.00373	0.0279	False	6	2
FPR2	3.45892	0.0457	False	6	2	2.7805	0.0747	False	6	2
PREPL	1.1347	0.1391	False	6	1	8.47298	0.0039	True	6	3
ANKS3	3.54438	0.0419	False	5	2	2.70648	0.0772	False	5	2
TUBGCP6	8.0736	0.0043	True	6	3	1.185	0.1358	False	6	1
MPND	1.17211	0.1313	False	6	1	8.14615	0.0046	True	6	3
ALKBH6	10.2562	0.0012	True	6	3	0.928932	0.2194	False	6	1
DNER	3.13615	0.0616	False	6	2	3.03568	0.0665	False	6	2
RP9	3.84733	0.0301	False	6	2	2.44492	0.0822	False	6	2
VPS4B	8.29806	0.0038	True	6	3	1.12101	0.1512	False	6	1
CUL9	3.36869	0.0503	False	6	2	2.71614	0.0769	False	6	2
TOE1	8.10005	0.0043	True	6	3	1.12541	0.15	False	6	1
MTFP1	1.10744	0.1465	False	6	1	8.20959	0.0045	True	6	3
MAP2K4	2.44847	0.0883	False	6	2	3.68279	0.0381	False	6	2
SYNC	3.46974	0.0452	False	6	2	2.59867	0.0798	False	6	2
GRIFIN	2.48907	0.0871	False	6	2	3.60061	0.0411	False	6	2
WDR31	6.8069	0.0085	True	6	3	1.31642	0.111	False	6	1
OPHN1	3.26877	0.0559	False	6	2	2.73852	0.0759	False	6	2
LOC100130442	1.69957	0.0938	False	6	1	5.24356	0.0113	False	6	2
RBM44	1.0039	0.1778	False	6	1	8.83992	0.0032	True	6	3
PGF	2.98458	0.0694	False	6	2	2.96568	0.0684	False	6	2
LOC643936	2.98423	0.0694	False	6	2	2.96539	0.0684	False	6	2
CABP7	3.64052	0.0388	False	6	2	2.42704	0.0826	False	6	2
DPPA2	1.21152	0.125	False	6	1	7.23745	0.0078	True	6	3
ACTG2	7.18851	0.0077	True	6	3	1.211	0.1305	False	6	1
POLA2	3.03236	0.0671	False	6	2	2.85997	0.0719	False	6	2
HTR1E	8.62907	0.0028	True	6	3	1.00232	0.189	False	6	1
GPR84	2.88191	0.0755	False	6	2	2.97933	0.0679	False	6	2
ST7L	8.9809	0.002	True	6	3	0.95236	0.2084	False	6	1
CACNA1G	8.74985	0.0025	True	6	3	0.974569	0.2007	False	6	1
KCNS2	1.46137	0.099	False	6	1	5.82531	0.0103	False	6	3
TREML1	0.557671	0.4001	False	6	1	15.2077	0.0002	True	6	4
ACAA2	2.78859	0.0792	False	6	2	3.02279	0.0667	False	6	2
USP9X	2.71228	0.0816	False	6	2	3.10219	0.0641	False	6	2
FOXF2	2.83094	0.0781	False	6	2	2.95684	0.0686	False	6	2
KDM4E	3.02467	0.0674	False	6	2	2.74666	0.0758	False	6	2
RBM6	2.68385	0.0824	False	6	2	3.09131	0.0647	False	6	2
SLC35B1	6.58238	0.0096	True	6	3	1.25788	0.1217	False	6	1
OR4C6	1.24729	0.1193	False	6	1	6.63123	0.0093	True	6	3
LRRC14	2.66388	0.0829	False	6	2	3.10456	0.064	False	6	2
WT1	6.75911	0.0086	True	6	3	1.22012	0.1289	False	6	1
ADAMTSL2	1.17272	0.1313	False	6	1	6.94525	0.0084	True	6	3
RBL1	11.242	0.0009	True	6	3	0.722142	0.3226	False	6	1
PRKD2	5.85176	0.0111	False	6	2	1.38664	0.1018	False	6	1
PHF19	0.842449	0.2473	False	6	1	9.59459	0.0021	True	6	3
ACSM5	2.28223	0.0908	False	6	2	3.53226	0.0445	False	6	2
CCDC125	2.97812	0.0698	False	6	2	2.69209	0.0775	False	6	2
CD300LG	0.95496	0.1967	False	6	1	8.39346	0.0042	True	6	3
ARID5B	2.08856	0.0926	False	6	2	3.82816	0.0337	False	6	2
KIF26A	8.77838	0.0025	True	6	3	0.910605	0.2274	False	6	1
TMEM198	1.17797	0.1304	False	6	1	6.78378	0.0091	True	6	3
ATP5G2	7.78394	0.0053	True	6	3	1.02109	0.1815	False	6	1
FAM135A	0.894843	0.2201	False	6	1	8.86742	0.0032	True	6	3
LYRM7	0.924148	0.2075	False	6	1	8.55749	0.0038	True	6	3
GRPEL1	0.930876	0.2059	False	6	1	8.4883	0.0038	True	6	3
OLFM4	3.30508	0.0536	False	6	2	2.37672	0.0828	False	6	2
SLC16A5	0.974841	0.1889	False	6	1	8.01599	0.0051	True	6	3
PLAC1	7.67343	0.0055	True	6	3	1.01819	0.1824	False	6	1
TSN	0.829143	0.2537	False	6	1	9.40667	0.0023	True	6	3
KRBOX4	0.800678	0.2688	False	6	1	9.72734	0.0019	True	6	3
KLHL9	9.3924	0.0015	True	6	3	0.822715	0.273	False	6	1
IL9R	2.49508	0.0871	False	6	2	3.09157	0.0647	False	6	2
MBD4	7.02721	0.0079	True	6	3	1.08369	0.1608	False	6	1
ATXN7L1	0.943369	0.2005	False	6	1	8.06865	0.0048	True	6	3
FBXL4	2.93849	0.0722	False	6	2	2.58772	0.08	False	6	2
GIPC3	8.87688	0.0024	True	6	3	0.855105	0.2546	False	6	1
RAC3	9.00233	0.002	True	6	3	0.839882	0.2634	False	6	1
CEPT1	11.1989	0.0009	True	5	3	0.674818	0.3455	False	5	1
TRIM71	0.958943	0.1946	False	6	1	7.87893	0.0057	True	6	3
MAPK8IP3	2.36036	0.0894	False	6	2	3.19872	0.0605	False	6	2
OR51B2	2.59148	0.0842	False	6	2	2.91272	0.07	False	6	2
KRTAP13-3	10.7678	0.0009	True	6	3	0.694809	0.335	False	6	1
QDPR	0.932002	0.2054	False	6	1	8.02617	0.0051	True	6	3
SWI5	1.0487	0.1631	False	6	1	7.07306	0.0081	True	6	3
FZD6	0.993585	0.1828	False	6	1	7.46361	0.0072	True	6	3
HIST2H4B	4.58124	0.016	False	6	2	1.5991	0.0885	False	6	1
SUGP2	7.62364	0.0056	True	6	3	0.960545	0.2052	False	6	1
YOD1	2.99748	0.069	False	6	2	2.41069	0.0826	False	6	2
KRT13	2.15043	0.0925	False	6	2	3.35071	0.0529	False	6	2
OTOA	0.897697	0.2187	False	6	1	7.99025	0.0052	True	6	3
MOS	1.11869	0.1431	False	6	1	6.38982	0.0096	True	6	3
FGF17	4.42088	0.0179	False	6	2	1.61485	0.0884	False	6	1
RAB22A	1.09687	0.1485	False	6	1	6.50096	0.0096	True	6	3
COL4A6	0.969575	0.1907	False	6	1	7.33905	0.0077	True	6	3
MEGF8	0.883599	0.2257	False	6	1	8.04246	0.0051	True	6	3
ZDHHC24	0.767096	0.2852	False	6	1	9.25396	0.0027	True	6	3
DBP	6.80285	0.0085	True	6	3	1.04055	0.175	False	6	1
WASF2	9.25388	0.0015	True	6	3	0.761635	0.304	False	6	1
OR4C15	1.08205	0.1527	False	6	1	6.40499	0.0096	True	6	3
RTKN	0.951364	0.1977	False	6	1	7.2566	0.0078	True	6	3
PCDHGA2	0.873748	0.2314	False	6	1	7.86722	0.0057	True	6	3
RNF170	4.85079	0.0135	False	6	2	1.41478	0.0988	False	6	1
SAMD11	4.29991	0.0197	False	6	2	1.59195	0.0886	False	6	1
NANOS3	4.53972	0.0163	False	6	2	1.50361	0.0921	False	6	1
ARHGEF26	7.53808	0.006	True	6	3	0.901859	0.2308	False	6	1
PCDH11Y	2.51512	0.0868	False	6	2	2.69566	0.0774	False	6	2
UQCR10	0.816686	0.2609	False	6	1	8.2924	0.0044	True	6	3
PDE4C	1.83742	0.0931	False	6	1	3.65766	0.0391	False	6	2
HFE	1.15943	0.1338	False	6	1	5.79643	0.0103	False	6	3
MLX	9.29096	0.0015	True	6	3	0.71786	0.3241	False	6	1
MTRNR2L10	2.16248	0.0924	False	6	2	3.07327	0.0652	False	6	2
GPR3	2.21004	0.0916	False	6	2	2.98838	0.0673	False	6	2
NIM1K	0.920989	0.2089	False	6	1	7.09994	0.008	True	6	3
ZNF76	10.0812	0.0013	True	6	3	0.646114	0.3574	False	6	1
D2HGDH	6.72005	0.0088	True	6	3	0.964186	0.2034	False	6	1
FGF10	6.26856	0.0108	False	6	2	1.03315	0.1776	False	6	1
NSMCE4A	5.24689	0.0118	False	6	2	1.23164	0.1269	False	6	1
PPIL4	1.42103	0.1012	False	6	1	4.54596	0.0178	False	6	2
IFI6	4.12239	0.0235	False	6	2	1.55498	0.0897	False	6	1
LCN6	4.97455	0.0127	False	6	2	1.28486	0.1168	False	6	1
C2orf88	6.03274	0.0111	False	6	2	1.05895	0.1694	False	6	1
NOP53	1.01296	0.1743	False	6	1	6.26151	0.0099	True	6	3
CDCA7L	1.28293	0.1145	False	6	1	4.93217	0.0127	False	6	2
ZMYND8	7.29817	0.0067	True	6	3	0.863574	0.2496	False	6	1
EPS8L1	3.63817	0.039	False	6	2	1.73225	0.0867	False	6	1
LSP1	1.34538	0.1081	False	6	1	4.67525	0.0159	False	6	2
NMNAT1	0.717199	0.3153	False	6	1	8.76077	0.0035	True	6	3
DOC2B	0.777562	0.2798	False	6	1	8.05804	0.0049	True	6	3
NXF3	8.31494	0.0038	True	6	3	0.750466	0.3089	False	6	1
DDI1	1.36429	0.1056	False	6	1	4.57098	0.0175	False	6	2
PARP1	9.8082	0.0015	True	6	4	0.630179	0.3629	False	6	1
MPZL1	1.29429	0.1134	False	6	1	4.76865	0.0144	False	6	2
MSH4	0.63626	0.3586	False	6	1	9.62707	0.002	True	6	3
CYLD	1.45137	0.0996	False	6	1	4.20939	0.0227	False	6	2
ZNF432	6.35195	0.0105	False	6	3	0.951461	0.209	False	6	1
MCEMP1	4.76542	0.014	False	6	2	1.25967	0.1217	False	6	1
PELI3	0.798537	0.2696	False	6	1	7.49544	0.0072	True	6	3
RBFOX3	2.18488	0.092	False	6	2	2.73477	0.076	False	6	2
C8orf58	6.35995	0.0104	False	6	3	0.938708	0.2152	False	6	1
TAF11	0.986334	0.1858	False	6	1	6.05016	0.01	False	6	3
SEMA3C	0.723686	0.3112	False	6	1	8.22857	0.0045	True	6	3
HES2	1.29434	0.1134	False	6	1	4.59772	0.0171	False	6	2
EIF1	7.07465	0.0078	True	6	3	0.84018	0.263	False	6	1
DIRAS2	7.18034	0.0077	True	6	3	0.827614	0.2703	False	6	1
SCGB1D1	4.31592	0.0194	False	6	2	1.37193	0.1032	False	6	1
EBLN1	3.66865	0.0374	False	6	2	1.60778	0.0885	False	6	1
SLC6A3	7.8521	0.0051	True	6	3	0.750106	0.3091	False	6	1
SLC25A38	1.39361	0.1027	False	6	1	4.21737	0.0226	False	6	2
KRT17	1.21983	0.1239	False	6	1	4.8028	0.0142	False	6	2
KRT4	9.69909	0.0015	True	6	3	0.603694	0.3738	False	6	1
POLR2F	1.3785	0.1038	False	6	1	4.24472	0.022	False	6	2
SIPA1L3	0.74133	0.3014	False	6	1	7.86757	0.0057	True	6	3
PLA2G2C	0.739773	0.3024	False	6	1	7.88286	0.0056	True	6	3
KCNC2	0.651804	0.3506	False	6	1	8.94179	0.003	True	6	3
PRG2	4.70308	0.0147	False	6	2	1.23897	0.1256	False	6	1
CTAG2	4.29159	0.0202	False	5	2	1.35644	0.1052	False	5	1
BACE2	4.74123	0.0144	False	6	2	1.22407	0.1279	False	6	1
GTSF1	1.13485	0.1391	False	6	1	5.10582	0.012	False	6	2
SUFU	4.26091	0.021	False	6	2	1.35592	0.1052	False	6	1
CTSH	1.15683	0.1346	False	6	1	4.97885	0.0124	False	6	2
ALAS1	1.33312	0.1094	False	6	1	4.31484	0.021	False	6	2
CLEC5A	4.10797	0.0235	False	6	2	1.3989	0.1008	False	6	1
VAT1	1.41817	0.1015	False	6	1	4.05005	0.027	False	6	2
FUT4	3.49964	0.0436	False	6	2	1.62781	0.0881	False	6	1
PARP11	4.28442	0.0204	False	6	2	1.32894	0.1086	False	6	1
GRIPAP1	4.97646	0.0127	False	6	2	1.14134	0.1467	False	6	1
GDF5	6.90362	0.0083	True	6	3	0.822558	0.2733	False	6	1
NUDT6	0.993233	0.183	False	6	1	5.71225	0.0106	False	6	3
KRTAP19-6	1.42884	0.1006	False	6	1	3.96566	0.0287	False	6	2
OR5AS1	0.73626	0.3042	False	6	1	7.69141	0.0067	True	6	3
UBA5	4.31254	0.0194	False	6	2	1.30246	0.1136	False	6	1
LOC284513	4.35524	0.0188	False	6	2	1.28646	0.1168	False	6	1
NEIL1	1.31693	0.112	False	6	1	4.24831	0.022	False	6	2
CYP27C1	1.20767	0.1256	False	6	1	4.5754	0.0175	False	6	2
CD3D	1.92295	0.0929	False	6	2	2.87223	0.0712	False	6	2
AQP3	1.16066	0.1334	False	6	1	4.74635	0.0148	False	6	2
GLRX3	1.05776	0.1606	False	6	1	5.15939	0.0117	False	6	2
LCP1	6.13547	0.011	False	6	3	0.888605	0.238	False	6	1
TREM1	8.48293	0.0035	True	6	3	0.642662	0.359	False	6	1
ZC3H7B	0.930608	0.206	False	6	1	5.8285	0.0103	False	6	2
RCBTB2	6.77347	0.0085	True	6	3	0.7983	0.2848	False	6	1
ATP5I	3.28346	0.0548	False	4	2	1.64659	0.0877	False	4	1
ERN1	3.93643	0.028	False	6	2	1.37213	0.1031	False	6	1
UBE2O	1.18212	0.1299	False	6	1	4.55326	0.0176	False	6	2
CPO	6.53891	0.0097	True	6	3	0.819995	0.2748	False	6	1
KCTD18	8.00473	0.0045	True	6	3	0.669771	0.3481	False	6	1
MXD4	1.21383	0.1247	False	6	1	4.40957	0.0191	False	6	2
PPP1R3G	5.1862	0.012	False	6	2	1.03163	0.1782	False	6	1
RBBP7	3.16806	0.06	False	6	2	1.68871	0.0869	False	6	1
PRKCQ	4.17679	0.0228	False	6	2	1.27767	0.1181	False	6	1
GTPBP10	6.02089	0.0111	False	6	2	0.885658	0.2388	False	6	1
FAM173B	8.59668	0.0028	True	6	3	0.620256	0.3663	False	6	1
GPKOW	4.1731	0.0229	False	6	2	1.27742	0.1182	False	6	1
RNF133	6.97616	0.0081	True	6	3	0.756667	0.3064	False	6	1
PHLDA2	0.942409	0.2014	False	6	1	5.59289	0.0107	False	6	3
LOC100129112	4.16533	0.023	False	5	2	1.26153	0.121	False	5	1
HERC4	1.46784	0.0986	False	6	1	3.57543	0.0428	False	6	2
SETD2	3.49072	0.0439	False	6	2	1.49692	0.0926	False	6	1
GAS2	0.823516	0.2564	False	6	1	6.3386	0.0097	True	6	2
TMEM5	0.688862	0.331	False	6	1	7.55615	0.0072	True	6	3
LASP1	1.25518	0.1182	False	6	1	4.13278	0.0238	False	6	2
DNAAF2	1.2275	0.1221	False	6	1	4.22233	0.0224	False	6	2
DNAJB12	0.998731	0.1802	False	6	1	5.18626	0.0116	False	6	2
APEX1	0.718627	0.3143	False	6	1	7.20664	0.0078	True	6	3
ERAS	4.23149	0.0216	False	6	2	1.22222	0.1285	False	6	1
BUD13	4.2167	0.0221	False	6	2	1.2248	0.1278	False	6	1
IPO4	0.656796	0.3485	False	6	1	7.85712	0.0059	True	6	3
DEFA3	0.922062	0.2086	False	6	1	5.59551	0.0107	False	6	2
LOC284570	0.54024	0.4087	False	6	1	9.54992	0.0022	True	6	3
KIAA1644	4.28033	0.0205	False	6	2	1.20532	0.1311	False	6	1
CIZ1	5.67469	0.0114	False	6	3	0.907548	0.2283	False	6	1
CYP1A1	5.68743	0.0114	False	6	2	0.903082	0.2299	False	6	1
ZNF77	3.5647	0.0416	False	6	2	1.4397	0.0967	False	6	1
KCTD2	3.82359	0.0308	False	6	2	1.34103	0.1071	False	6	1
GLG1	10.0432	0.0014	True	6	3	0.510238	0.4056	False	6	1
ERN2	4.196	0.0225	False	6	2	1.22002	0.1289	False	6	1
SOX21	4.22765	0.0218	False	6	2	1.20088	0.1323	False	6	1
KLHL8	1.37717	0.1045	False	6	1	3.68482	0.038	False	6	2
RNPEP	7.58517	0.0057	True	6	3	0.667816	0.3487	False	6	1
HRH4	0.97322	0.1892	False	6	1	5.18957	0.0116	False	6	2
ATP1A3	3.94696	0.0278	False	6	2	1.2758	0.1185	False	6	1
APOA1	0.646681	0.3526	False	6	1	7.77388	0.0061	True	6	3
CD37	7.17409	0.0077	True	6	3	0.699828	0.3326	False	6	1
RMI1	3.21441	0.0581	False	6	2	1.5548	0.0898	False	6	1
DHX15	3.90892	0.0286	False	6	2	1.27677	0.1185	False	6	1
CHMP4C	8.7446	0.0025	True	6	3	0.569282	0.3874	False	6	1
RPS6	3.95765	0.0276	False	6	2	1.25767	0.1218	False	6	1
PPP1R16B	6.45714	0.01	False	6	3	0.769948	0.2995	False	6	1
KLF2	0.974051	0.1889	False	6	1	5.09568	0.012	False	6	2
IL7R	5.17054	0.0121	False	6	2	0.955944	0.207	False	6	1
CSNK2A3	0.804549	0.267	False	6	1	6.12825	0.01	False	6	3
ZNF276	3.92876	0.0284	False	6	2	1.25242	0.1229	False	6	1
PSMC5	0.694045	0.3275	False	6	1	7.0829	0.0081	True	6	3
SIM1	1.25886	0.1174	False	6	1	3.90461	0.0317	False	6	2
PPP1R1C	1.06381	0.1589	False	6	1	4.61538	0.017	False	6	2
HIST1H3C	3.51721	0.0429	False	6	2	1.39092	0.1018	False	6	1
RNPC3	3.84966	0.0301	False	6	2	1.26803	0.1203	False	6	1
NAGLU	0.952309	0.1973	False	6	1	5.11381	0.012	False	6	2
GTF2F1	3.57428	0.0412	False	6	2	1.36018	0.1051	False	6	1
SPIDR	1.1866	0.1292	False	6	1	4.09566	0.0255	False	6	2
RCN2	1.1552	0.1349	False	6	1	4.20281	0.0227	False	6	2
OR10Q1	8.83388	0.0024	True	6	3	0.548832	0.395	False	6	1
ATP7A	0.923792	0.2083	False	6	1	5.2361	0.0113	False	6	2
NUP62CL	3.35939	0.0508	False	5	2	1.43877	0.0969	False	5	1
RHOD	1.11574	0.1442	False	6	1	4.32927	0.0208	False	6	2
MROH5	1.28243	0.1145	False	6	1	3.74588	0.036	False	6	2
PARP15	1.04766	0.1631	False	6	1	4.57053	0.0176	False	6	2
VSX1	6.04834	0.0111	False	6	3	0.791431	0.2881	False	6	1
GALNT10	8.36989	0.0038	True	6	3	0.571404	0.3863	False	6	1
BHMG1	9.9757	0.0014	True	6	3	0.479251	0.4119	False	6	1
PRR15L	4.7459	0.0143	False	6	2	1.00666	0.1879	False	6	1
HPS4	3.53927	0.042	False	6	2	1.34437	0.1067	False	6	1
KCNJ12	0.97	0.1904	False	6	1	4.89765	0.0132	False	6	2
IL13RA1	3.32736	0.052	False	6	2	1.42701	0.0982	False	6	1
AJUBA	4.54531	0.0163	False	6	2	1.04413	0.1739	False	6	1
SLC25A41	3.05728	0.066	False	6	2	1.55211	0.0902	False	6	1
C12orf54	0.767354	0.285	False	6	1	6.159	0.01	False	6	3
MUC16	4.28265	0.0204	False	6	2	1.10091	0.1557	False	6	1
TAF5	0.765777	0.286	False	6	1	6.15537	0.01	False	6	3
NPC1L1	9.43808	0.0015	True	6	3	0.498436	0.4084	False	6	1
PPM1B	1.05041	0.1623	False	6	1	4.47593	0.0182	False	6	2
GUCD1	3.49707	0.0436	False	6	2	1.34298	0.1068	False	6	1
GDAP2	1.10635	0.1466	False	6	1	4.22547	0.0224	False	6	2
USP7	7.28144	0.0069	True	6	3	0.636609	0.3614	False	6	1
BCORL1	1.11771	0.1432	False	6	1	4.12294	0.024	False	6	2
KRT35	3.53918	0.042	False	6	2	1.29801	0.1144	False	6	1
CDH10	1.3662	0.1054	False	6	1	3.35267	0.0528	False	6	2
PTPRE	3.43769	0.0471	False	6	2	1.33049	0.1083	False	6	1
EGFL7	3.94323	0.0278	False	6	2	1.14771	0.1445	False	6	1
PARN	0.946799	0.1999	False	6	1	4.76333	0.0145	False	6	2
LRRFIP2	4.01351	0.0261	False	6	2	1.12326	0.1506	False	6	1
DCLRE1B	1.3466	0.1077	False	6	1	3.34598	0.0532	False	6	2
ANKRD55	1.09907	0.1482	False	6	1	4.08847	0.0258	False	6	2
PHF8	1.21356	0.1248	False	6	1	3.7006	0.0377	False	6	2
PLCXD1	3.82281	0.0309	False	6	2	1.17439	0.1381	False	6	1
SLC11A1	3.60599	0.0403	False	6	2	1.2437	0.1247	False	6	1
KDM1A	0.96224	0.1931	False	6	1	4.65602	0.0163	False	6	2
TTC33	0.56236	0.398	False	6	1	7.96404	0.0053	True	6	3
RNF112	8.10026	0.0043	True	6	3	0.551975	0.3936	False	6	1
COL11A1	1.07963	0.1534	False	6	1	4.13398	0.0238	False	6	2
JADE3	1.15978	0.1338	False	6	1	3.84635	0.0334	False	6	2
PHGDH	1.01977	0.1724	False	6	1	4.36882	0.0196	False	6	2
MFSD6L	1.12494	0.1409	False	6	1	3.95781	0.0292	False	6	2
NR2E1	1.01318	0.1742	False	6	1	4.36926	0.0196	False	6	2
ZBED3	5.6945	0.0113	False	6	3	0.776208	0.2961	False	6	1
MBD3L4	4.3867	0.0185	False	6	2	1.0063	0.1881	False	6	1
TMOD2	4.57643	0.016	False	6	2	0.961662	0.2049	False	6	1
PIGQ	1.11092	0.1458	False	6	1	3.94393	0.0299	False	6	2
PRAMEF11	1.00451	0.1773	False	6	1	4.36119	0.0198	False	6	2
P2RX7	3.63249	0.0394	False	6	2	1.20433	0.1315	False	6	1
ZNF664	3.52803	0.0426	False	6	2	1.23163	0.1269	False	6	1
SLC35E2	3.29896	0.0541	False	6	2	1.30923	0.1128	False	6	1
EVPL	2.76152	0.0798	False	6	2	1.56298	0.0894	False	6	1
ZNF121	3.73804	0.0342	False	6	2	1.15464	0.1438	False	6	1
FAM26E	3.44768	0.0464	False	6	2	1.25049	0.1234	False	6	1
C16orf78	1.20685	0.1256	False	6	1	3.57128	0.0428	False	6	2
NTSR2	0.556588	0.4009	False	6	1	7.73201	0.0061	True	6	3
TMED8	3.13714	0.0616	False	6	2	1.37077	0.1036	False	6	1
GPR146	1.2069	0.1256	False	6	1	3.54843	0.0434	False	6	2
TMEM101	1.16447	0.1327	False	6	1	3.67113	0.0386	False	6	2
PTCHD3	4.10319	0.0235	False	6	2	1.04104	0.1748	False	6	1
NOP2	1.36202	0.1057	False	6	1	3.13582	0.0631	False	6	2
ZHX3	6.00371	0.0111	False	6	3	0.709323	0.3282	False	6	1
FUCA1	1.43493	0.1003	False	6	1	2.95857	0.0686	False	6	2
MBLAC2	1.22899	0.1212	False	6	1	3.44939	0.048	False	6	2
LRRC6	4.1543	0.023	False	6	2	1.01958	0.182	False	6	1
UTF1	3.61233	0.0401	False	6	2	1.1713	0.1393	False	6	1
ANXA7	5.44328	0.0116	False	6	2	0.777155	0.2957	False	6	1
AMIGO1	0.845498	0.2453	False	6	1	4.99593	0.0123	False	6	2
WEE1	3.63711	0.039	False	6	2	1.15981	0.1416	False	6	1
CCL21	1.08009	0.1532	False	6	1	3.90427	0.0317	False	6	2
CLDND2	0.619574	0.3676	False	6	1	6.79187	0.0091	True	6	3
RPH3AL	7.14779	0.0078	True	6	3	0.588304	0.379	False	6	1
PGAM4	0.858225	0.2387	False	6	1	4.89927	0.0132	False	6	2
ACAD9	0.577329	0.3893	False	6	1	7.28029	0.0078	True	6	3
RBM7	4.16374	0.023	False	6	2	1.00674	0.1878	False	6	1
ZNF436	8.03157	0.0043	True	6	3	0.520783	0.4029	False	6	1
MOB4	3.51192	0.0434	False	6	2	1.18682	0.1356	False	6	1
BBIP1	1.33312	0.1094	False	6	1	3.11549	0.0638	False	6	2
MRPL42	1.19048	0.1287	False	6	1	3.48768	0.046	False	6	2
STK17B	4.57245	0.016	False	6	2	0.905717	0.2293	False	6	1
MGAT4A	0.876207	0.2303	False	6	1	4.69533	0.0157	False	6	2
NPAS3	0.96458	0.1922	False	6	1	4.25568	0.022	False	6	2
P2RX3	0.968239	0.1916	False	6	1	4.21727	0.0226	False	6	2
ERI1	4.47499	0.0172	False	6	2	0.911473	0.2269	False	6	1
PRSS8	4.24918	0.0212	False	6	2	0.957642	0.2061	False	6	1
C6orf10	5.46974	0.0115	False	6	3	0.743719	0.3121	False	6	1
EFCAB8	5.08492	0.0121	False	6	2	0.799275	0.2844	False	6	1
IRX1	0.975823	0.1883	False	6	1	4.15969	0.0233	False	6	2
WNT10B	1.24747	0.1192	False	6	1	3.25281	0.0584	False	6	2
NDUFB7	3.09152	0.0642	False	6	2	1.31195	0.1119	False	6	1
PNISR	4.29601	0.02	False	6	2	0.943213	0.2122	False	6	1
CIDEB	0.976055	0.1882	False	6	1	4.13965	0.0235	False	6	2
AFF3	7.52744	0.006	True	6	3	0.536223	0.3992	False	6	1
PDHX	3.07196	0.0653	False	6	2	1.31273	0.1118	False	6	1
ATF4	3.20901	0.0582	False	6	2	1.25571	0.1219	False	6	1
HERPUD2	4.11986	0.0235	False	6	2	0.977775	0.1985	False	6	1
PRR9	1.16785	0.132	False	6	1	3.44399	0.0483	False	6	2
MRO	1.31065	0.1121	False	6	1	3.06563	0.0652	False	6	2
CYTH2	3.01728	0.068	False	6	2	1.32801	0.1087	False	6	1
NAGPA	3.6844	0.0365	False	6	2	1.08395	0.1607	False	6	1
IL22RA1	3.18394	0.0596	False	6	2	1.25387	0.1224	False	6	1
CYP2C18	1.16797	0.132	False	6	1	3.41592	0.0498	False	6	2
B9D1	1.17067	0.1317	False	6	1	3.40244	0.0508	False	6	2
EZR	0.992036	0.1835	False	6	1	4.01083	0.0277	False	6	2
ZNF408	6.88983	0.0083	True	6	3	0.577333	0.3842	False	6	1
FSBP	0.875915	0.2308	False	6	1	4.54044	0.0178	False	6	2
C9orf92	2.89787	0.0751	False	6	2	1.36819	0.1041	False	6	1
TUBE1	3.48171	0.0443	False	5	2	1.13835	0.1476	False	5	1
KRT33B	1.1359	0.1389	False	6	1	3.4797	0.0462	False	6	2
ZNF763	1.21616	0.124	False	6	1	3.24234	0.0589	False	6	2
FASTKD3	3.55783	0.0416	False	6	2	1.10812	0.1532	False	6	1
NR3C2	1.02823	0.1694	False	6	1	3.83334	0.0337	False	6	2
SULT1A4	6.37163	0.0103	False	6	3	0.617974	0.3677	False	6	1
CLK4	3.46291	0.0456	False	6	2	1.13133	0.1489	False	6	1
SAV1	1.10958	0.146	False	6	1	3.5243	0.0447	False	6	2
OR2A7	5.34904	0.0116	False	6	2	0.731041	0.3195	False	6	1
ATPAF2	3.9022	0.0286	False	6	2	1.00199	0.1891	False	6	1
COPZ1	3.38705	0.0495	False	6	2	1.15181	0.144	False	6	1
HRNR	3.23716	0.0571	False	6	2	1.20502	0.1313	False	6	1
TRAPPC6A	3.39299	0.049	False	6	2	1.14814	0.1445	False	6	1
GFY	1.05285	0.1617	False	6	1	3.69034	0.0379	False	6	2
SLC7A13	0.859016	0.2384	False	6	1	4.519	0.018	False	6	2
POSTN	0.910727	0.2124	False	6	1	4.25596	0.022	False	6	2
HAND1	1.151	0.1354	False	6	1	3.36291	0.0522	False	6	2
NEUROG2	4.13199	0.0232	False	6	2	0.934491	0.2174	False	6	1
FAM189A1	3.99219	0.0262	False	6	2	0.966369	0.2031	False	6	1
LILRA4	6.48054	0.01	False	6	3	0.594774	0.3769	False	6	1
TRIP11	3.86397	0.0296	False	6	2	0.997319	0.1908	False	6	1
LOC283485	0.784541	0.278	False	6	1	4.90941	0.013	False	6	2
ZNF729	2.99022	0.0692	False	6	2	1.28747	0.1167	False	6	1
CCL27	4.60206	0.0157	False	6	2	0.836457	0.2654	False	6	1
MMS19	3.74702	0.0337	False	6	2	1.02691	0.1802	False	6	1
GPR6	4.00544	0.0262	False	6	2	0.960261	0.2054	False	6	1
CCDC89	1.01281	0.1744	False	6	1	3.78325	0.0349	False	6	2
USP35	3.34938	0.0512	False	6	2	1.14306	0.1458	False	6	1
KIF18A	0.924068	0.2077	False	6	1	4.13749	0.0236	False	6	2
ZNF2	3.79862	0.0316	False	6	2	1.00507	0.1882	False	6	1
KRTAP10-7	1.03958	0.1653	False	6	1	3.67145	0.0386	False	6	2
WDR72	4.40069	0.018	False	6	2	0.862312	0.2501	False	6	1
TUBB4B	2.99764	0.069	False	6	2	1.26397	0.1209	False	6	1
ITPRIPL1	0.828201	0.2549	False	6	1	4.57029	0.0176	False	6	2
TSTD2	3.17472	0.0598	False	6	2	1.19168	0.1348	False	6	1
FAM177B	3.97083	0.0273	False	6	2	0.952454	0.2084	False	6	1
PREB	0.996137	0.1815	False	6	1	3.79252	0.0346	False	6	2
HARBI1	1.09614	0.1486	False	6	1	3.44618	0.0482	False	6	2
PTGER2	1.14265	0.1373	False	6	1	3.30578	0.0557	False	6	2
BTN2A2	0.829103	0.2538	False	6	1	4.5549	0.0176	False	6	2
ASCL1	0.86259	0.2364	False	6	1	4.37282	0.0196	False	6	2
DCDC5	3.60362	0.0403	False	6	2	1.04378	0.174	False	6	1
KLHDC2	0.882943	0.2266	False	6	1	4.24958	0.022	False	6	2
PFKM	3.47119	0.0452	False	6	2	1.07965	0.1624	False	6	1
BRCA2	1.17692	0.1304	False	5	1	3.17638	0.0613	False	5	2
TYRO3	1.05557	0.1609	False	6	1	3.53885	0.0442	False	6	2
KCNN3	4.2437	0.0212	False	6	2	0.879456	0.2417	False	6	1
PSMB8	0.906343	0.2144	False	6	1	4.11597	0.0243	False	6	2
KLF9	0.869388	0.2339	False	6	1	4.28611	0.0211	False	6	2
DYNLRB2	1.26779	0.1164	False	6	1	2.93217	0.0695	False	6	2
KRTAP9-9	0.867879	0.2344	False	6	1	4.28246	0.0212	False	6	2
HGSNAT	3.16834	0.06	False	6	2	1.17124	0.1395	False	6	1
C11orf96	1.23865	0.1203	False	6	1	2.98294	0.0676	False	6	2
ZNF266	2.74753	0.0806	False	6	2	1.34418	0.1068	False	6	1
GRAMD1B	3.48634	0.0439	False	6	2	1.0581	0.1696	False	6	1
GDPD5	3.37888	0.0498	False	6	2	1.09109	0.1582	False	6	1
AAK1	0.826193	0.256	False	6	1	4.45448	0.0185	False	6	2
OR5AC2	0.958737	0.1948	False	6	1	3.82834	0.0337	False	6	2
NALCN	1.22541	0.1225	False	6	1	2.99346	0.0672	False	6	2
PCIF1	0.812094	0.2637	False	6	1	4.51523	0.018	False	6	2
NOB1	1.11897	0.1431	False	6	1	3.27686	0.0576	False	6	2
APRT	0.99696	0.181	False	6	1	3.67457	0.0384	False	6	2
DDX56	0.875858	0.2309	False	6	1	4.17045	0.0233	False	6	2
AMMECR1	3.90949	0.0286	False	6	2	0.933639	0.2177	False	6	1
IPO7	1.01751	0.1728	False	6	1	3.58307	0.0425	False	6	2
ABI3	3.37224	0.0501	False	6	2	1.08062	0.1622	False	6	1
PLEKHG7	0.769357	0.2837	False	6	1	4.7234	0.0152	False	6	2
KPNA1	1.19119	0.1285	False	6	1	3.05001	0.0659	False	6	2
TDRP	4.89495	0.0131	False	6	2	0.741707	0.3131	False	6	1
KCND3	0.851435	0.2423	False	6	1	4.26397	0.0217	False	6	2
TMLHE	4.13044	0.0232	False	6	2	0.878643	0.2424	False	6	1
ANKUB1	2.85206	0.0772	False	6	2	1.27084	0.1196	False	6	1
USP26	0.963713	0.1924	False	6	1	3.75655	0.0358	False	6	2
NPAP1	3.63311	0.0393	False	6	2	0.995834	0.1914	False	6	1
CGB8	1.3368	0.109	False	6	1	2.70183	0.0772	False	6	2
CLDN9	1.11576	0.1441	False	6	1	3.23602	0.0591	False	6	2
C1orf198	1.16492	0.1322	False	6	1	3.09931	0.0642	False	6	2
CHFR	0.896117	0.2194	False	6	1	4.02201	0.0276	False	6	2
CCL18	3.03417	0.067	False	6	2	1.18246	0.1361	False	6	1
YTHDF2	3.14921	0.061	False	6	2	1.13744	0.1477	False	6	1
SKIL	1.00791	0.176	False	6	1	3.55371	0.0433	False	6	2
AZIN2	1.08946	0.151	False	6	1	3.28054	0.0573	False	6	2
CADM4	1.04686	0.1636	False	6	1	3.41305	0.05	False	6	2
NKX2-4	2.92853	0.073	False	6	2	1.21866	0.1293	False	6	1
C8orf46	0.899984	0.2173	False	6	1	3.95984	0.0289	False	6	2
TAF6	1.25965	0.1173	False	6	1	2.82717	0.0732	False	6	2
ZFYVE27	3.66671	0.0375	False	6	2	0.970372	0.2018	False	6	1
PCDHA1	1.07752	0.1539	False	6	1	3.30126	0.0559	False	6	2
ESCO1	6.33658	0.0106	False	6	3	0.560039	0.3901	False	6	1
CLEC6A	1.01298	0.1742	False	6	1	3.50218	0.0454	False	6	2
SERPINA12	4.02268	0.0254	False	6	2	0.880661	0.2414	False	6	1
ENPP1	4.99005	0.0126	False	6	2	0.709546	0.3281	False	6	1
DRG2	3.8527	0.03	False	6	2	0.918593	0.224	False	6	1
APP	4.22703	0.0218	False	6	2	0.836593	0.2653	False	6	1
C19orf18	0.858542	0.2384	False	6	1	4.11584	0.0243	False	6	2
CD68	0.986879	0.1857	False	6	1	3.57884	0.0427	False	6	2
LOC100505841	2.76541	0.0798	False	6	2	1.27617	0.1185	False	6	1
TTC22	3.76081	0.0328	False	6	2	0.938396	0.2156	False	6	1
ACSL4	3.67081	0.0371	False	6	2	0.960813	0.2051	False	6	1
RAB2B	3.66201	0.0377	False	6	2	0.961696	0.2048	False	6	1
RRP36	4.37946	0.0185	False	6	2	0.804091	0.2827	False	6	1
TSPAN31	4.33787	0.019	False	6	2	0.811767	0.2781	False	6	1
NR1D1	3.04614	0.0664	False	6	2	1.15314	0.1439	False	6	1
DDX54	3.81704	0.0312	False	5	2	0.918284	0.2244	False	5	1
NBAS	0.791305	0.2741	False	6	1	4.42832	0.0189	False	6	2
TC2N	3.01051	0.0684	False	6	2	1.16385	0.1407	False	6	1
CT62	3.58232	0.041	False	6	2	0.972186	0.2012	False	6	1
GRB14	0.772267	0.2823	False	6	1	4.50797	0.018	False	6	2
BTK	3.25983	0.0561	False	6	2	1.0639	0.1671	False	6	1
SMIM6	0.743541	0.3004	False	6	1	4.65296	0.0164	False	6	2
BPIFB2	1.07022	0.1567	False	6	1	3.22924	0.0593	False	6	2
SEC24D	3.58533	0.0409	False	6	2	0.960939	0.2051	False	6	1
MCM7	5.06698	0.0121	False	6	3	0.679129	0.3436	False	6	1
EVA1B	2.88108	0.0756	False	6	2	1.19213	0.1347	False	6	1
ZNF865	3.86383	0.0297	False	6	2	0.888768	0.2376	False	6	1
NT5C1B-RDH14	0.900916	0.2165	False	6	1	3.80654	0.0339	False	6	2
TPRG1L	0.96688	0.1918	False	6	1	3.54631	0.0439	False	6	2
C12orf66	4.32066	0.0193	False	6	2	0.792693	0.2875	False	6	1
SAMSN1	3.2222	0.0577	False	6	2	1.05982	0.1689	False	6	1
RHEBL1	4.07507	0.024	False	6	2	0.837882	0.2643	False	6	1
UTP15	1.18183	0.13	False	6	1	2.88896	0.0706	False	6	2
TAF13	0.737911	0.3031	False	6	1	4.6247	0.0169	False	6	2
PEA15	3.04674	0.0664	False	6	2	1.11854	0.1516	False	6	1
DHPS	4.10541	0.0235	False	6	2	0.829414	0.2693	False	6	1
HSPA14	1.14174	0.1376	False	6	1	2.97373	0.068	False	6	2
ST6GALNAC6	0.76468	0.2868	False	6	1	4.42693	0.0189	False	6	2
BRI3BP	3.11422	0.0626	False	6	2	1.08363	0.1608	False	6	1
C6orf89	3.34509	0.0512	False	6	2	1.00816	0.1869	False	6	1
ARHGAP30	0.922876	0.2084	False	6	1	3.65421	0.0393	False	6	2
DTX3L	3.19541	0.0592	False	6	2	1.05526	0.1706	False	6	1
FBXL19	4.0973	0.0236	False	6	2	0.821993	0.2734	False	6	1
FRYL	3.66822	0.0375	False	6	2	0.91689	0.225	False	6	1
MTHFD2L	0.906357	0.2144	False	6	1	3.70449	0.0376	False	6	2
NCDN	3.2428	0.0568	False	6	2	1.03427	0.1773	False	6	1
FBXO7	3.43555	0.0473	False	6	2	0.974829	0.2007	False	6	1
GPR62	2.74048	0.0806	False	6	2	1.22146	0.1287	False	6	1
TEKT2	0.826564	0.2559	False	6	1	4.04555	0.027	False	6	2
OARD1	3.71828	0.0346	False	6	2	0.89899	0.232	False	6	1
C17orf102	1.07547	0.1546	False	6	1	3.10716	0.064	False	6	2
MTERF1	0.922689	0.2084	False	6	1	3.61674	0.0407	False	6	2
EIF2AK3	4.02088	0.0254	False	6	2	0.828645	0.2698	False	6	1
KLRC3	3.53214	0.0426	False	4	2	0.941476	0.213	False	4	1
ADAM15	0.852432	0.2419	False	6	1	3.88334	0.0324	False	6	2
SLC27A3	6.57184	0.0096	True	6	3	0.501458	0.4075	False	6	1
C4orf3	0.922826	0.2084	False	6	1	3.56993	0.0428	False	6	2
PCBP1	0.99709	0.1809	False	6	1	3.29426	0.0562	False	6	2
CCDC83	0.843998	0.2461	False	6	1	3.88846	0.0323	False	6	2
INCENP	1.16655	0.1322	False	6	1	2.80812	0.0738	False	6	2
RPL41	1.12072	0.1421	False	6	1	2.92128	0.0697	False	6	2
PRKCI	3.42396	0.0478	False	6	2	0.95581	0.2072	False	6	1
FAM206A	0.684011	0.333	False	6	1	4.7843	0.0144	False	6	2
TNFAIP2	2.71854	0.0813	False	6	2	1.20311	0.1315	False	6	1
LTK	3.88817	0.029	False	6	2	0.840794	0.2621	False	6	1
MED1	3.4445	0.0466	False	6	2	0.948427	0.2097	False	6	1
PRIM1	0.620637	0.3671	False	6	1	5.25153	0.0113	False	6	2
PFN4	3.53216	0.0426	False	6	2	0.922127	0.2224	False	6	1
CPSF4	0.8679	0.2344	False	6	1	3.74212	0.0363	False	6	2
KLHL38	0.964672	0.1922	False	6	1	3.3612	0.0522	False	6	2
EXOC6	0.704364	0.3216	False	6	1	4.60035	0.0171	False	6	2
LRCH3	1.15579	0.1348	False	6	1	2.80186	0.0739	False	6	2
CDNF	1.19909	0.1268	False	6	1	2.69907	0.0772	False	6	2
RPLP1	3.43351	0.0473	False	6	2	0.942284	0.2125	False	6	1
C17orf58	3.58539	0.0409	False	6	2	0.902354	0.2302	False	6	1
TNRC18	3.42636	0.0477	False	6	2	0.943595	0.2122	False	6	1
DNAJC30	4.60846	0.0154	False	6	2	0.701456	0.3324	False	6	1
ENO1	0.861139	0.2368	False	6	1	3.74023	0.0363	False	6	2
COX19	4.42876	0.0177	False	6	2	0.727008	0.3211	False	6	1
PLD4	3.96708	0.0275	False	6	2	0.811357	0.2781	False	6	1
TAS2R10	2.72422	0.0811	False	6	2	1.18054	0.1367	False	6	1
ASB14	2.79556	0.0789	False	6	2	1.15019	0.1443	False	6	1
GYPC	2.87025	0.0763	False	6	2	1.11828	0.1516	False	6	1
GP1BA	4.6732	0.0148	False	6	2	0.685623	0.3399	False	6	1
CA9	0.91584	0.2113	False	6	1	3.47843	0.0463	False	6	2
PRDM8	2.6571	0.0829	False	6	2	1.19734	0.1333	False	6	1
PBXIP1	0.884289	0.2253	False	6	1	3.59661	0.0418	False	6	2
BLVRA	0.934734	0.2047	False	6	1	3.40151	0.0508	False	6	2
STAR	2.7843	0.0796	False	6	2	1.14144	0.1466	False	6	1
MTX1	2.74648	0.0806	False	6	2	1.15625	0.1432	False	6	1
ZBED6	4.12777	0.0234	False	6	2	0.767372	0.3009	False	6	1
SPATA31A1	0.74393	0.3002	False	6	1	4.25226	0.022	False	6	2
DNAJB13	0.770481	0.2831	False	6	1	4.10566	0.025	False	6	2
CETN2	0.68094	0.3345	False	6	1	4.64114	0.0165	False	6	2
INSL3	3.68726	0.0361	False	6	2	0.856642	0.254	False	6	1
TSSK6	0.72145	0.3128	False	6	1	4.37735	0.0196	False	6	2
AGXT	3.2244	0.0576	False	6	2	0.977632	0.1989	False	6	1
ADGRL1	3.52396	0.0427	False	6	2	0.894512	0.2338	False	6	1
NHS	1.14706	0.1359	False	6	1	2.74722	0.0757	False	6	2
OR1M1	1.35231	0.1067	False	6	1	2.32843	0.0837	False	6	2
ZNF749	0.967806	0.1916	False	6	1	3.25284	0.0584	False	6	2
CBR1	4.5204	0.0165	False	6	2	0.695497	0.3346	False	6	1
PAWR	5.28266	0.0118	False	6	2	0.59509	0.3765	False	6	1
SRFBP1	0.845694	0.245	False	6	1	3.71395	0.0372	False	6	2
NUP85	3.18852	0.0595	False	6	2	0.984888	0.1951	False	6	1
SEMA4F	3.3498	0.0512	False	6	2	0.934339	0.2174	False	6	1
C11orf58	1.24779	0.1192	False	6	1	2.50505	0.0818	False	6	2
ZCCHC14	3.12508	0.062	False	6	2	0.99934	0.1898	False	6	1
C6orf163	0.764866	0.2866	False	6	1	4.07735	0.0263	False	6	2
DEFB124	3.74587	0.0337	False	6	2	0.832038	0.2674	False	6	1
MSRB1	4.00394	0.0262	False	6	2	0.778148	0.2952	False	6	1
HRASLS	0.710863	0.3184	False	6	1	4.38096	0.0196	False	6	2
PROSER3	0.816658	0.2609	False	6	1	3.80063	0.0341	False	6	2
VAMP7	0.970046	0.1904	False	6	1	3.19761	0.0606	False	6	2
WNK2	0.842171	0.2475	False	6	1	3.68194	0.0381	False	6	2
CYP2J2	3.21768	0.058	False	6	2	0.962982	0.2041	False	6	1
NUDT9	2.70832	0.0818	False	6	2	1.14232	0.1463	False	6	1
mei-04	3.54396	0.0419	False	6	2	0.872753	0.2453	False	6	1
WBP1	0.828114	0.2549	False	6	1	3.73393	0.0365	False	6	2
TM4SF5	3.14967	0.061	False	6	2	0.981694	0.1967	False	6	1
LIN9	3.93642	0.028	False	6	2	0.785132	0.2911	False	6	1
OR5D16	0.714017	0.3167	False	6	1	4.3206	0.0208	False	6	2
HAAO	1.04841	0.1631	False	6	1	2.94194	0.0691	False	6	2
TDRD1	4.14001	0.0232	False	6	2	0.74496	0.3113	False	6	1
CAT	3.33638	0.0515	False	6	2	0.922997	0.2222	False	6	1
ABI2	2.34087	0.09	False	6	2	1.31537	0.1111	False	6	1
SOX15	4.37263	0.0187	False	6	2	0.703114	0.3317	False	6	1
SETDB1	2.83125	0.0781	False	6	2	1.08223	0.1614	False	6	1
GHRHR	0.867408	0.2346	False	6	1	3.52818	0.0447	False	6	2
CLEC4A	4.10561	0.0235	False	6	2	0.744999	0.3113	False	6	1
ELOVL2	3.6642	0.0376	False	6	2	0.832587	0.2672	False	6	1
CCDC33	3.1395	0.0616	False	6	2	0.9706	0.2017	False	6	1
ADRB3	0.882474	0.2267	False	6	1	3.44976	0.0479	False	6	2
LIPE	0.920813	0.209	False	6	1	3.30571	0.0557	False	6	2
USP8	0.726984	0.3094	False	6	1	4.18435	0.0231	False	6	2
PRPH	4.3439	0.0189	False	6	2	0.699723	0.3327	False	6	1
CCDC96	3.43095	0.0474	False	6	2	0.885529	0.2389	False	6	1
ARRDC4	3.21723	0.058	False	6	2	0.941015	0.2131	False	6	1
FBXO39	1.04495	0.1638	False	6	1	2.89669	0.0704	False	6	2
TPPP2	3.27293	0.0558	False	6	2	0.924438	0.2217	False	6	1
KMO	2.57879	0.0845	False	6	2	1.17256	0.1385	False	6	1
OR13A1	3.19861	0.0591	False	6	2	0.944783	0.212	False	6	1
RPP40	2.92376	0.0733	False	6	2	1.03295	0.1778	False	6	1
NKX2-6	0.805163	0.2668	False	6	1	3.74278	0.0361	False	6	2
UQCRFS1	1.11215	0.1454	False	6	1	2.70807	0.0771	False	6	2
ESRRB	0.802655	0.2678	False	6	1	3.74785	0.036	False	6	2
TMED9	0.825683	0.256	False	6	1	3.6389	0.0398	False	6	2
CSDC2	3.68618	0.0363	False	6	2	0.813747	0.277	False	6	1
PORCN	3.52054	0.0428	False	6	2	0.851166	0.2573	False	6	1
PLOD3	3.13356	0.0617	False	6	2	0.956235	0.2069	False	6	1
NKAIN4	0.807297	0.2655	False	6	1	3.70868	0.0375	False	6	2
TGM1	0.650505	0.3513	False	6	1	4.60095	0.0171	False	6	2
NUF2	0.836535	0.2501	False	6	1	3.57675	0.0428	False	6	2
TXNDC16	0.759864	0.2905	False	6	1	3.93595	0.0301	False	6	2
RBM39	3.35806	0.0509	False	6	2	0.889534	0.2373	False	6	1
TMSB15B	3.17179	0.0599	False	6	2	0.940957	0.2132	False	6	1
ZNF679	0.913801	0.2115	False	6	1	3.26175	0.0581	False	6	2
SYT15	3.4112	0.0483	False	6	2	0.873686	0.2447	False	6	1
EPHA6	3.74324	0.0339	False	6	2	0.796092	0.2854	False	6	1
PUS1	0.797314	0.2701	False	6	1	3.73031	0.0367	False	6	2
ARHGEF33	4.29252	0.0201	False	6	2	0.691474	0.3367	False	6	1
UBAC2	4.00314	0.0262	False	6	2	0.741345	0.3132	False	6	1
PPP1R14A	0.877122	0.2297	False	6	1	3.382	0.0518	False	6	2
KRT71	0.848478	0.2435	False	6	1	3.4949	0.0456	False	6	2
OPLAH	0.66408	0.3441	False	6	1	4.46306	0.0185	False	6	2
PRAM1	3.48101	0.0443	False	6	2	0.851316	0.2573	False	6	1
MACROD2	0.90563	0.215	False	6	1	3.26779	0.0578	False	6	2
MIB1	3.45698	0.0459	False	6	2	0.855877	0.2542	False	6	1
GOLT1B	0.85336	0.2412	False	6	1	3.46496	0.0469	False	6	2
AKR1D1	3.18282	0.0596	False	6	2	0.92723	0.22	False	6	1
CLEC12B	4.24229	0.0212	False	6	2	0.69296	0.3358	False	6	1
ABCB6	0.976575	0.1882	False	6	1	3.00494	0.067	False	6	2
STX19	3.27071	0.0558	False	6	2	0.895001	0.2333	False	6	1
PRKACB	0.645649	0.3533	False	6	1	4.53382	0.0178	False	6	2
TMEM45A	0.971173	0.1901	False	6	1	3.01376	0.067	False	6	2
CLECL1	3.00021	0.069	False	6	2	0.975304	0.2005	False	6	1
TMEM255A	2.79257	0.0791	False	6	2	1.04684	0.1733	False	6	1
ETV3L	0.839109	0.2492	False	6	1	3.48155	0.0462	False	6	2
PIK3CA	0.718383	0.3143	False	6	1	4.06515	0.0265	False	6	2
ACTRT3	0.814861	0.262	False	6	1	3.58384	0.0425	False	6	2
CLDN20	2.73972	0.0806	False	6	2	1.06564	0.166	False	6	1
ATP8B1	4.04229	0.0253	False	6	2	0.72164	0.3226	False	6	1
SPATA5L1	1.07042	0.1566	False	6	1	2.7239	0.0762	False	6	2
USP14	3.12561	0.062	False	6	2	0.930272	0.219	False	6	1
DUSP12	0.72254	0.3122	False	6	1	4.01666	0.0276	False	6	2
SEMA6B	2.81343	0.0788	False	6	2	1.03102	0.1784	False	6	1
SF3B4	0.908545	0.2135	False	6	1	3.18767	0.061	False	6	2
MAGEA2B	4.3917	0.0184	False	6	2	0.659077	0.3515	False	6	1
CYCS	0.892403	0.2211	False	6	1	3.24309	0.0589	False	6	2
POLR2H	2.93222	0.0726	False	6	2	0.985645	0.1949	False	6	1
SPRR2B	2.66627	0.0828	False	6	2	1.08323	0.1609	False	6	1
KCNH1	0.639597	0.3563	False	6	1	4.51277	0.018	False	6	2
OR2A12	0.849367	0.2433	False	6	1	3.39808	0.051	False	6	2
HACD4	0.905848	0.2149	False	6	1	3.18441	0.0611	False	6	2
NIF3L1	3.07373	0.0653	False	6	2	0.938046	0.2158	False	6	1
RNF146	0.729464	0.3078	False	6	1	3.94948	0.0298	False	6	2
GSX1	2.94111	0.072	False	6	2	0.979463	0.1977	False	6	1
FCRL3	5.12538	0.0121	False	6	2	0.561151	0.39	False	6	1
CD81	4.57972	0.016	False	6	2	0.626845	0.3637	False	6	1
ZSCAN1	3.67228	0.0371	False	6	2	0.781596	0.2936	False	6	1
C1orf61	4.05376	0.025	False	6	2	0.708003	0.3292	False	6	1
TBL1Y	2.99317	0.0692	False	6	2	0.958519	0.206	False	6	1
CCDC57	3.42188	0.0479	False	6	2	0.838116	0.2642	False	6	1
BRF2	0.624176	0.3648	False	6	1	4.59375	0.0171	False	6	2
CXorf36	1.00813	0.1757	False	6	1	2.84188	0.0726	False	6	2
APOO	0.606525	0.3755	False	6	1	4.72062	0.0153	False	6	2
NEU3	0.764798	0.2866	False	6	1	3.74294	0.0361	False	6	2
RPE65	0.875441	0.231	False	6	1	3.26847	0.0578	False	6	2
MARK3	1.01093	0.1749	False	6	1	2.82954	0.0731	False	6	2
ABHD17A	2.42638	0.0887	False	6	2	1.17751	0.137	False	6	1
FANCG	3.81097	0.0313	False	6	2	0.748914	0.3095	False	6	1
UGT1A7	3.9156	0.0286	False	6	2	0.728888	0.32	False	6	1
SETD6	0.838825	0.2493	False	6	1	3.40192	0.0508	False	6	2
HOXA4	0.592395	0.3837	False	6	1	4.81625	0.0142	False	6	2
C2CD2	2.45926	0.088	False	6	2	1.16003	0.1416	False	6	1
DPP9	4.53706	0.0163	False	6	2	0.628716	0.3632	False	6	1
SLC25A35	3.37158	0.0502	False	6	2	0.84597	0.2594	False	6	1
DUSP28	0.878152	0.229	False	6	1	3.24793	0.0586	False	6	2
ART1	3.27526	0.0556	False	6	2	0.870465	0.2462	False	6	1
C2orf74	2.81303	0.0788	False	6	2	1.01071	0.1851	False	6	1
KRTAP10-11	0.965854	0.1921	False	6	1	2.94216	0.0691	False	6	2
SERPINB11	4.62619	0.015	False	6	2	0.613895	0.37	False	6	1
ALG6	0.866214	0.2347	False	6	1	3.27822	0.0576	False	6	2
S100P	4.06776	0.0245	False	6	2	0.697101	0.3343	False	6	1
LNX2	3.45295	0.046	False	6	2	0.820287	0.2746	False	6	1
L1TD1	0.711613	0.3177	False	6	1	3.97318	0.0286	False	6	2
TSSK1B	0.800503	0.2688	False	6	1	3.5282	0.0447	False	6	2
NGEF	1.19464	0.1272	False	6	1	2.3634	0.083	False	6	2
MEX3C	4.08337	0.0237	False	6	2	0.691165	0.3368	False	6	1
WBP2	3.94918	0.0278	False	6	2	0.714096	0.3259	False	6	1
ZC3H7A	3.48977	0.0439	False	6	2	0.806071	0.2813	False	6	1
FLNB	0.749157	0.2967	False	6	1	3.74935	0.036	False	6	2
BCKDHB	1.00392	0.1778	False	6	1	2.79759	0.074	False	6	2
PCGF2	0.775123	0.2809	False	6	1	3.61866	0.0407	False	6	2
CDC42EP4	0.805752	0.2662	False	6	1	3.47726	0.0464	False	6	2
MAPRE2	4.06023	0.0247	False	6	2	0.689892	0.3377	False	6	1
DCN	4.09647	0.0236	False	6	2	0.682197	0.3415	False	6	1
FOXD4	0.710956	0.3182	False	6	1	3.9277	0.0303	False	6	2
ZNF557	0.816088	0.2613	False	6	1	3.42058	0.0497	False	6	2
ACOT13	2.56154	0.0853	False	6	2	1.08947	0.1589	False	6	1
MINDY4	4.96664	0.0128	False	6	2	0.56155	0.3897	False	6	1
PLAT	0.856246	0.2401	False	6	1	3.25625	0.0583	False	6	2
VDR	0.881055	0.2275	False	6	1	3.16017	0.0619	False	6	2
SLC41A1	0.717883	0.3148	False	6	1	3.86863	0.0327	False	6	2
NOL4	3.48116	0.0443	False	6	2	0.796879	0.2851	False	6	1
HDLBP	3.28146	0.0549	False	6	2	0.844505	0.26	False	6	1
OTUD3	3.18162	0.0596	False	6	2	0.870477	0.2462	False	6	1
MCCC2	3.94054	0.0279	False	6	2	0.702634	0.332	False	6	1
BSCL2	3.39723	0.0486	False	6	2	0.813853	0.2768	False	6	1
FAM187B	2.45141	0.0883	False	6	2	1.12628	0.1498	False	6	1
SQOR	0.861305	0.2368	False	6	1	3.20466	0.0602	False	6	2
RNF165	3.43341	0.0473	False	6	2	0.802587	0.2833	False	6	1
CD14	3.34226	0.0513	False	6	2	0.823765	0.2722	False	6	1
WNT9A	0.74527	0.2992	False	6	1	3.69287	0.0379	False	6	2
GLT6D1	0.796782	0.2704	False	6	1	3.44526	0.0482	False	6	2
PIH1D3	0.705247	0.3215	False	6	1	3.88808	0.0323	False	6	2
EXOSC3	3.39992	0.0486	False	6	2	0.80491	0.2821	False	6	1
RNF103	0.866127	0.2347	False	6	1	3.15798	0.062	False	6	2
KDELR1	4.16839	0.0229	False	6	2	0.656088	0.3529	False	6	1
GIGYF2	0.499238	0.4234	False	6	1	5.47565	0.011	False	6	2
UQCC1	1.0367	0.1665	False	6	1	2.62487	0.0791	False	6	2
LOC286254	4.26999	0.0209	False	6	2	0.636124	0.3615	False	6	1
GPRC5D	3.15937	0.0605	False	6	2	0.858147	0.2528	False	6	1
HOXA9	0.679764	0.3352	False	6	1	3.98798	0.0283	False	6	2
ZNF214	0.673883	0.3377	False	6	1	4.02083	0.0276	False	6	2
WDR60	2.77783	0.0797	False	6	2	0.974587	0.2007	False	6	1
GABRB1	1.02157	0.1717	False	6	1	2.64845	0.0789	False	6	2
ADCY8	3.3285	0.0519	False	6	2	0.812542	0.2777	False	6	1
SLC35E4	3.85455	0.0297	False	6	2	0.701439	0.3325	False	6	1
CCR4	0.928466	0.2063	False	6	1	2.90682	0.0702	False	6	2
MFNG	2.71154	0.0817	False	6	2	0.995224	0.1915	False	6	1
PTP4A3	2.82855	0.0782	False	6	2	0.954046	0.2079	False	6	1
SNX3	0.938047	0.2032	False	6	1	2.87574	0.0711	False	6	2
TAF4B	0.91635	0.2111	False	6	1	2.94382	0.069	False	6	2
PHKG1	0.845805	0.2449	False	6	1	3.18839	0.061	False	6	2
ELOA3B	0.656911	0.3484	False	6	1	4.1047	0.025	False	6	2
REST	3.20609	0.0585	False	6	2	0.840722	0.2621	False	6	1
C1orf74	2.86707	0.0763	False	6	2	0.938895	0.2151	False	6	1
SYNDIG1	0.68299	0.3332	False	6	1	3.93767	0.03	False	6	2
MAPKAPK2	3.48958	0.0439	False	6	2	0.770426	0.2992	False	6	1
IRF6	0.863764	0.2361	False	6	1	3.1108	0.064	False	6	2
CYP51A1	3.64296	0.0388	False	6	2	0.736359	0.3163	False	6	1
TRAF1	3.24958	0.0567	False	6	2	0.824864	0.272	False	6	1
MSH2	0.764208	0.2871	False	6	1	3.50514	0.0453	False	6	2
PCDH1	3.7076	0.0349	False	6	2	0.721493	0.3227	False	6	1
CKMT1B	4.29824	0.0199	False	5	2	0.622256	0.3655	False	5	1
ASPHD2	0.781787	0.2787	False	6	1	3.41818	0.0498	False	6	2
ZUFSP	4.29647	0.02	False	6	2	0.621633	0.3656	False	6	1
LGI2	3.93085	0.0284	False	6	2	0.679326	0.3435	False	6	1
FAM71E2	0.648742	0.3521	False	6	1	4.10995	0.0249	False	6	2
CADM2	0.930889	0.2059	False	6	1	2.86016	0.0719	False	6	2
ELN	0.697145	0.3258	False	6	1	3.80601	0.0339	False	6	2
CLDN7	0.704352	0.3216	False	6	1	3.76653	0.0353	False	6	2
FAM83G	2.4628	0.0879	False	6	2	1.07698	0.1633	False	6	1
P2RX1	3.29714	0.0543	False	6	2	0.804359	0.2824	False	6	1
FOXB2	3.16332	0.0601	False	6	2	0.836925	0.265	False	6	1
ARL3	0.763253	0.2874	False	5	1	3.46632	0.0467	False	5	2
ASRGL1	3.45406	0.0459	False	6	2	0.765341	0.3018	False	6	1
VWA3A	2.96292	0.0707	False	6	2	0.89053	0.2368	False	6	1
ARHGAP33	0.567507	0.3954	False	6	1	4.64607	0.0165	False	6	2
SLC25A48	0.747761	0.2975	False	6	1	3.51883	0.0448	False	6	2
sep-10	3.07362	0.0653	False	6	2	0.854422	0.2549	False	6	1
BRAT1	0.559187	0.3993	False	6	1	4.6873	0.0158	False	6	2
RBMXL1	3.43995	0.0468	False	6	2	0.761681	0.304	False	6	1
CETN1	0.930482	0.206	False	6	1	2.81521	0.0735	False	6	2
DUSP18	3.47172	0.0451	False	6	2	0.751811	0.3081	False	6	1
PXDN	3.33666	0.0515	False	6	2	0.781188	0.294	False	6	1
BMP1	0.920209	0.2092	False	6	1	2.83069	0.073	False	6	2
SRRM1	3.47355	0.045	False	6	2	0.748811	0.3095	False	6	1
DNASE1L1	0.609545	0.3735	False	6	1	4.26532	0.0216	False	6	2
PDIA4	0.701521	0.3236	False	6	1	3.6981	0.0378	False	6	2
NCOR1	0.656078	0.3486	False	6	1	3.95072	0.0296	False	6	2
GK5	3.72342	0.0346	False	6	2	0.695119	0.3348	False	6	1
CCER1	3.66181	0.0377	False	6	2	0.706707	0.3301	False	6	1
ASB3	3.60072	0.0403	False	6	2	0.718477	0.324	False	6	1
ST13	0.639892	0.356	False	6	1	4.04247	0.027	False	6	2
MTAP	3.29276	0.0543	False	6	2	0.785325	0.291	False	6	1
CDC45	0.6339	0.3597	False	6	1	4.07823	0.0262	False	6	2
GATM	2.83377	0.078	False	6	2	0.909182	0.2278	False	6	1
NFIC	3.0155	0.0681	False	6	2	0.854161	0.2552	False	6	1
HGH1	2.34696	0.0898	False	6	2	1.09503	0.1576	False	6	1
RABL2B	2.37146	0.089	False	6	2	1.08225	0.1612	False	6	1
GPR20	0.853919	0.241	False	6	1	3.00306	0.0671	False	6	2
EGFL8	0.764597	0.2869	False	6	1	3.35344	0.0527	False	6	2
WFDC6	2.98599	0.0694	False	6	2	0.857855	0.2529	False	6	1
FAT2	0.518512	0.4176	False	6	1	4.94005	0.0127	False	6	2
SENP8	2.60537	0.0837	False	6	2	0.983013	0.1962	False	6	1
LAMC1	0.650797	0.3512	False	6	1	3.93516	0.0301	False	6	2
TRMT10B	3.07514	0.0653	False	6	2	0.832212	0.2672	False	6	1
RFPL4AL1	0.719687	0.3136	False	6	1	3.54963	0.0434	False	6	2
COLEC11	0.749307	0.2965	False	6	1	3.40833	0.05	False	6	2
BOLA1	0.820791	0.2581	False	6	1	3.1076	0.064	False	6	2
SGTA	3.28638	0.0548	False	6	2	0.774155	0.2964	False	6	1
GRAMD3	3.40042	0.0486	False	6	2	0.748103	0.3097	False	6	1
RTN2	0.755761	0.2921	False	6	1	3.364	0.0522	False	6	2
OR6P1	0.759345	0.2906	False	6	1	3.34742	0.0532	False	6	2
ANKRD7	0.819551	0.2594	False	6	1	3.10105	0.0642	False	6	2
EFCAB12	0.719267	0.3138	False	6	1	3.52504	0.0447	False	6	2
CHD1	4.37891	0.0185	False	6	2	0.578365	0.3837	False	6	1
IFITM1	0.558682	0.3997	False	6	1	4.52759	0.0179	False	6	2
TRNT1	0.577864	0.3887	False	6	1	4.3771	0.0196	False	6	2
TTPAL	2.84687	0.0775	False	6	2	0.887994	0.2381	False	6	1
CTSO	0.587612	0.3857	False	6	1	4.30029	0.0211	False	6	2
ZNF701	3.54535	0.0419	False	6	2	0.712642	0.3266	False	6	1
MTCP1	0.664123	0.3441	False	6	1	3.7971	0.0342	False	6	2
STRIP2	2.83108	0.0781	False	6	2	0.890385	0.2369	False	6	1
SRSF11	0.564621	0.3968	False	6	1	4.46194	0.0185	False	6	2
ARVCF	0.919048	0.2094	False	6	1	2.73605	0.0759	False	6	2
POLR1D	0.783026	0.2783	False	6	1	3.20991	0.0602	False	6	2
DRGX	0.643694	0.3546	False	6	1	3.90174	0.0318	False	6	2
CX3CL1	2.82136	0.0785	False	6	2	0.890159	0.2369	False	6	1
ZNF697	3.59211	0.0408	False	6	2	0.698994	0.3334	False	6	1
CRNKL1	0.813321	0.2623	False	6	1	3.08233	0.0651	False	6	2
RAC2	0.620925	0.3668	False	6	1	4.03654	0.027	False	6	2
AKAP8L	3.52406	0.0427	False	6	2	0.710411	0.3278	False	6	1
SH3D19	3.49631	0.0436	False	6	2	0.71339	0.3264	False	6	1
CHP1	0.837011	0.2497	False	6	1	2.97863	0.0679	False	6	2
MGAM	0.789372	0.2757	False	6	1	3.15716	0.062	False	6	2
SEMA3E	0.929462	0.206	False	6	1	2.681	0.078	False	6	2
FBXO4	0.658516	0.347	False	6	1	3.77811	0.0349	False	6	2
JUND	2.64835	0.0829	False	6	2	0.938397	0.2156	False	6	1
DIO2	3.82598	0.0307	False	6	2	0.649023	0.3564	False	6	1
OR1D5	3.79238	0.0318	False	6	2	0.654547	0.3537	False	6	1
IRAK3	2.80526	0.0788	False	6	2	0.88411	0.2397	False	6	1
ALDOB	3.81333	0.0313	False	6	2	0.64999	0.3561	False	6	1
LYPLAL1	0.644219	0.3542	False	6	1	3.84014	0.0335	False	6	2
ARNT	0.866362	0.2347	False	6	1	2.85385	0.0722	False	6	2
KRT82	2.40042	0.0889	False	6	2	1.02933	0.1788	False	6	1
TRPM5	0.700384	0.3241	False	6	1	3.52686	0.0447	False	6	2
POLH	3.59144	0.0408	False	6	2	0.68774	0.3388	False	6	1
PLA2G4C	0.627011	0.3636	False	6	1	3.9388	0.0299	False	6	2
GUCY2F	0.802501	0.2678	False	6	1	3.07687	0.0652	False	6	2
METTL23	2.70402	0.0818	False	6	2	0.91029	0.2274	False	6	1
RBP2	3.4625	0.0456	False	6	2	0.710829	0.3275	False	6	1
SBDS	0.680788	0.3345	False	6	1	3.6072	0.0411	False	6	2
COPG2	3.2897	0.0545	False	6	2	0.745812	0.3104	False	6	1
SPRR3	2.94781	0.0716	False	6	2	0.831323	0.2675	False	6	1
CTSB	2.69675	0.0821	False	6	2	0.907402	0.2284	False	6	1
TTLL8	3.07843	0.065	False	6	2	0.79481	0.2864	False	6	1
C1orf146	0.670719	0.3396	False	6	1	3.64797	0.0394	False	6	2
CSN3	0.661001	0.3456	False	6	1	3.69788	0.0378	False	6	2
ABTB1	0.663168	0.3447	False	6	1	3.67836	0.0381	False	6	2
TMEM51	3.24114	0.0568	False	6	2	0.752095	0.3081	False	6	1
GALNT8	0.616054	0.3697	False	6	1	3.95609	0.0292	False	6	2
CYB5R3	0.643786	0.3546	False	6	1	3.78234	0.0349	False	6	2
BMPER	2.83257	0.0781	False	6	2	0.858869	0.2525	False	6	1
SPG11	2.8933	0.0751	False	6	2	0.836423	0.2654	False	6	1
TUBB	0.666389	0.3422	False	6	1	3.62973	0.0401	False	6	2
OTUD7B	3.15549	0.0607	False	6	2	0.766265	0.3014	False	6	1
CHURC1-FNTB	0.807348	0.2655	False	6	1	2.99429	0.0672	False	6	2
CCDC59	2.77837	0.0797	False	5	2	0.869874	0.2463	False	5	1
QSOX2	0.733403	0.3056	False	6	1	3.29494	0.0562	False	6	2
DICER1	2.69038	0.0822	False	6	2	0.897744	0.2325	False	6	1
CHMP4B	0.752944	0.2943	False	6	1	3.20625	0.0602	False	6	2
HCRTR2	0.629661	0.362	False	6	1	3.8316	0.0337	False	6	2
MKNK1	3.51657	0.043	False	6	2	0.685937	0.3397	False	6	1
ALOXE3	0.685005	0.332	False	6	1	3.52119	0.0448	False	6	2
NEUROD1	0.644507	0.354	False	6	1	3.73927	0.0363	False	6	2
YARS2	3.24465	0.0568	False	6	2	0.742498	0.3128	False	6	1
PITPNC1	0.836713	0.2498	False	6	1	2.8785	0.0709	False	6	2
CACNB3	0.499473	0.4233	False	6	1	4.80832	0.0142	False	6	2
DIAPH2	0.8611	0.2372	False	6	1	2.78897	0.0742	False	6	2
SLC25A33	0.620043	0.3674	False	6	1	3.87131	0.0326	False	6	2
FAM229B	0.659506	0.3464	False	3	1	3.62895	0.0401	False	3	2
IGSF22	0.713956	0.3167	False	6	1	3.35004	0.053	False	6	2
TXNDC8	0.844591	0.2458	False	6	1	2.82445	0.0732	False	6	2
FRMD7	2.44948	0.0883	False	6	2	0.972665	0.2011	False	6	1
C9orf106	3.18904	0.0594	False	6	2	0.745623	0.3107	False	6	1
SMIM24	0.689651	0.3307	False	6	1	3.44651	0.0481	False	6	2
C6	0.608949	0.3739	False	6	1	3.89822	0.0322	False	6	2
PTPRS	4.14554	0.0231	False	6	2	0.572391	0.3861	False	6	1
RADIL	0.496573	0.4242	False	6	1	4.77517	0.0144	False	6	2
STOML3	2.84292	0.0775	False	6	2	0.833663	0.2671	False	6	1
L3MBTL4	3.18648	0.0595	False	6	2	0.743635	0.3121	False	6	1
VPREB3	0.846657	0.2439	False	6	1	2.79137	0.0741	False	6	2
SALL2	2.58219	0.0844	False	6	2	0.914791	0.2256	False	6	1
C1orf229	2.76401	0.0798	False	6	2	0.853711	0.2555	False	6	1
TEX48	2.91852	0.0739	False	6	2	0.808411	0.2802	False	6	1
UTS2R	0.665307	0.3437	False	6	1	3.54464	0.0439	False	6	2
MAP4K1	3.26506	0.0559	False	6	2	0.722162	0.3226	False	6	1
IL36RN	0.798546	0.2695	False	6	1	2.94721	0.0688	False	6	2
GALNT12	2.99793	0.069	False	6	2	0.784626	0.2913	False	6	1
NOC4L	3.39446	0.0489	False	6	2	0.692652	0.3358	False	6	1
C15orf61	2.26519	0.091	False	6	2	1.03744	0.1762	False	6	1
UBIAD1	2.91211	0.0742	False	6	2	0.803711	0.283	False	6	1
PI16	3.67529	0.037	False	6	2	0.6366	0.3614	False	6	1
ATG2A	3.34558	0.0512	False	6	2	0.697997	0.3339	False	6	1
NT5DC3	3.77501	0.0324	False	6	2	0.618553	0.3671	False	6	1
TMED5	2.55912	0.0857	False	6	2	0.912097	0.2266	False	6	1
ARL13B	3.39669	0.0486	False	6	2	0.686361	0.3396	False	6	1
CCDC51	3.2567	0.0563	False	6	2	0.71469	0.3257	False	6	1
RPL35	0.720861	0.3132	False	6	1	3.22696	0.0595	False	6	2
ZFP1	0.902266	0.2156	False	6	1	2.57578	0.0802	False	6	2
NPFF	3.10203	0.0636	False	6	2	0.748218	0.3097	False	6	1
CLCNKB	3.27322	0.0557	False	6	2	0.708397	0.3292	False	6	1
RAB11B	3.65074	0.0386	False	6	2	0.635075	0.3617	False	6	1
WDFY3	0.606203	0.3759	False	6	1	3.81929	0.0338	False	6	2
HLA-G	3.11374	0.0626	False	6	2	0.742014	0.313	False	6	1
VEGFA	3.35458	0.051	False	6	2	0.688461	0.3382	False	6	1
RAB10	2.37703	0.089	False	6	2	0.971587	0.2013	False	6	1
RNF166	0.625808	0.3641	False	6	1	3.6774	0.0381	False	6	2
TSEN34	3.55195	0.0417	False	6	2	0.646482	0.3572	False	6	1
PCBP2	3.35129	0.0511	False	6	2	0.684354	0.3403	False	6	1
OR4F15	3.40458	0.0486	False	6	2	0.673147	0.3466	False	6	1
ZNF730	0.623861	0.3649	False	6	1	3.6732	0.0386	False	6	2
FAM118A	1.51556	0.0979	False	6	1	1.51016	0.0919	False	6	1
GPN3	3.90093	0.0287	False	6	2	0.586441	0.3797	False	6	1
MKI67	2.98878	0.0693	False	6	2	0.765168	0.3021	False	6	1
EIF5A	3.17662	0.0598	False	6	2	0.719648	0.3235	False	6	1
WDR73	0.565234	0.3966	False	6	1	4.04081	0.027	False	6	2
ZNF16	3.3266	0.0522	False	6	2	0.685981	0.3396	False	6	1
SREK1IP1	3.16353	0.0601	False	6	2	0.720752	0.3231	False	6	1
FAM160B2	0.838342	0.2494	False	6	1	2.71806	0.0768	False	6	2
MTMR2	0.592455	0.3836	False	6	1	3.84288	0.0335	False	6	2
MYO16	2.66516	0.0828	False	6	2	0.854024	0.2553	False	6	1
KIFC3	1.32834	0.1105	False	6	1	1.71224	0.0867	False	6	1
POU5F1B	4.22583	0.0219	False	6	2	0.537874	0.3986	False	6	1
CHTF18	0.796529	0.2705	False	6	1	2.84868	0.0724	False	6	2
RPL11	3.18861	0.0595	False	6	2	0.711591	0.3269	False	6	1
NCR3LG1	0.664699	0.3439	False	6	1	3.40802	0.05	False	6	2
ASB4	1.55304	0.0965	False	6	1	1.45771	0.0949	False	6	1
DPF1	2.72068	0.0813	False	6	2	0.831319	0.2675	False	6	1
PRKG1	0.770218	0.2831	False	6	1	2.9359	0.0695	False	6	2
NECAB1	0.689465	0.3308	False	6	1	3.27774	0.0576	False	6	2
DEFB118	0.723328	0.3115	False	6	1	3.11837	0.0638	False	6	2
ARMC4	2.79351	0.0791	False	6	2	0.807115	0.2807	False	6	1
KRTAP5-1	0.720459	0.3132	False	6	1	3.12437	0.0635	False	6	2
ENPP6	0.847926	0.2436	False	6	1	2.64808	0.0789	False	6	2
PTPRN	3.32142	0.0523	False	6	2	0.675354	0.3453	False	6	1
RABL2A	2.99539	0.0691	False	6	2	0.748524	0.3096	False	6	1
NTNG1	3.06947	0.0654	False	6	2	0.729595	0.3197	False	6	1
KIAA1468	0.583723	0.3868	False	6	1	3.83567	0.0336	False	6	2
OLIG3	0.703949	0.3217	False	6	1	3.17773	0.0613	False	6	2
TXN2	0.618655	0.3683	False	6	1	3.61239	0.0408	False	6	2
HIST1H4A	2.89332	0.0751	False	6	2	0.771857	0.2986	False	6	1
CCDC68	2.96175	0.0707	False	6	2	0.75375	0.3075	False	6	1
COX6B2	3.47568	0.045	False	6	2	0.642276	0.359	False	6	1
ADRM1	3.5616	0.0416	False	6	2	0.626654	0.3638	False	6	1
PKN1	2.79989	0.0788	False	6	2	0.79707	0.2851	False	6	1
FAM222A	3.72327	0.0346	False	6	2	0.598585	0.3753	False	6	1
SLC19A2	3.17439	0.0598	False	6	2	0.70196	0.3324	False	6	1
TUBG1	2.54671	0.0861	False	6	2	0.872642	0.2455	False	6	1
DGUOK	2.63921	0.0831	False	6	2	0.840962	0.2617	False	6	1
PKNOX2	0.819278	0.2596	False	6	1	2.70647	0.0772	False	6	2
ACTN2	0.773282	0.2818	False	6	1	2.86708	0.0716	False	6	2
SLC48A1	0.615961	0.3698	False	6	1	3.591	0.0422	False	6	2
C19orf43	0.60996	0.3731	False	6	1	3.62486	0.0403	False	6	2
ZC4H2	0.589415	0.3851	False	6	1	3.74502	0.036	False	6	2
SIT1	0.73813	0.303	False	6	1	2.98224	0.0678	False	6	2
KLHL41	3.21903	0.0579	False	6	2	0.683611	0.3409	False	6	1
OR9G1	1.35652	0.1062	False	6	1	1.62165	0.0881	False	6	1
TRIM7	2.90315	0.0748	False	6	2	0.755362	0.3069	False	6	1
HBG2	2.19281	0.0919	False	6	2	0.99962	0.1897	False	6	1
RPS23	0.5972	0.3804	False	6	1	3.66797	0.0388	False	6	2
LOC101927322	0.548856	0.4052	False	6	1	3.98556	0.0284	False	6	2
DOCK2	2.44511	0.0884	False	6	2	0.891956	0.2361	False	6	1
MAGEF1	0.647062	0.3526	False	6	1	3.35691	0.0523	False	6	2
ALDH3B1	0.553693	0.4023	False	6	1	3.90935	0.0314	False	6	2
CAPSL	2.75137	0.0803	False	6	2	0.784752	0.2912	False	6	1
TMC8	0.679664	0.3353	False	6	1	3.17581	0.0613	False	6	2
RHOBTB1	0.65071	0.3512	False	6	1	3.30901	0.0555	False	6	2
ANKRD65	0.676078	0.3363	False	6	1	3.18379	0.0611	False	6	2
UBL4A	0.601263	0.379	False	6	1	3.56298	0.0429	False	6	2
CELF3	2.46982	0.0877	False	6	2	0.866545	0.2478	False	6	1
SOCS6	2.87069	0.0763	False	6	2	0.744144	0.3117	False	6	1
FBXO27	0.899127	0.2177	False	6	1	2.37585	0.0828	False	6	2
PDLIM4	3.44629	0.0465	False	6	2	0.619465	0.3665	False	6	1
CA8	0.773099	0.282	False	6	1	2.75639	0.0755	False	6	2
DNAH7	2.64222	0.0829	False	6	2	0.805459	0.2818	False	6	1
LGR6	2.45804	0.088	False	6	2	0.863767	0.2493	False	6	1
ACSS2	3.37071	0.0502	False	6	2	0.628238	0.3633	False	6	1
CYP2A13	3.35932	0.0508	False	6	2	0.629695	0.363	False	6	1
FBXO41	2.47266	0.0877	False	6	2	0.855195	0.2545	False	6	1
PITHD1	2.48015	0.0873	False	6	2	0.850126	0.2577	False	6	1
CCDC153	2.99886	0.069	False	6	2	0.702964	0.3318	False	6	1
CDC26	3.13516	0.0617	False	6	2	0.671427	0.3474	False	6	1
TMEM44	0.6116	0.3723	False	6	1	3.43369	0.0488	False	6	2
PGRMC2	0.59928	0.3796	False	6	1	3.48987	0.0457	False	6	2
ATP5G3	2.46846	0.0877	False	6	2	0.846243	0.2592	False	6	1
IFFO1	3.03924	0.0667	False	6	2	0.685676	0.3398	False	6	1
AFF4	0.902818	0.2155	False	6	1	2.30679	0.0841	False	6	2
C22orf34	4.20443	0.0223	False	6	2	0.494521	0.4095	False	6	1
FAM217B	2.39835	0.0889	False	6	2	0.866098	0.2481	False	6	1
UBAP2L	2.45773	0.088	False	5	2	0.841631	0.2613	False	5	1
IP6K2	0.692199	0.3289	False	6	1	2.98713	0.0674	False	6	2
AGXT2	0.834746	0.2512	False	6	1	2.46635	0.0819	False	6	2
TBC1D9	1.09397	0.1497	False	6	1	1.88093	0.086	False	6	1
PLAC4	3.31094	0.0531	False	6	2	0.619964	0.3663	False	6	1
SLURP1	3.39349	0.0489	False	6	2	0.604672	0.3734	False	6	1
BCKDHA	2.72634	0.081	False	6	2	0.752365	0.308	False	6	1
ZBTB20	0.628591	0.3624	False	6	1	3.25909	0.0583	False	6	2
UCMA	0.582751	0.3869	False	6	1	3.51328	0.045	False	6	2
TOP2B	1.72403	0.0936	False	6	1	1.18657	0.1356	False	6	1
CCDC180	0.623565	0.365	False	6	1	3.27971	0.0573	False	6	2
TBX5	0.713456	0.3169	False	6	1	2.86502	0.0716	False	6	2
ERG	0.604033	0.377	False	6	1	3.37324	0.0519	False	6	2
LGALS12	1.40526	0.1023	False	6	1	1.44865	0.0956	False	6	1
SHPK	3.05275	0.0662	False	6	2	0.666339	0.3494	False	6	1
PQLC3	1.51851	0.0975	False	6	1	1.33739	0.1076	False	6	1
NAALADL1	0.467975	0.4285	False	6	1	4.33804	0.0208	False	6	2
AXIN1	2.64795	0.0829	False	6	2	0.764348	0.3026	False	6	1
CRLF2	0.529563	0.4142	False	6	1	3.81921	0.0338	False	6	2
BMP5	1.36841	0.1052	False	6	1	1.47767	0.0939	False	6	1
COPS3	2.84688	0.0775	False	6	2	0.709897	0.3279	False	6	1
AMPH	1.25361	0.1184	False	6	1	1.61181	0.0885	False	6	1
NUCB1	2.69636	0.0821	False	6	2	0.743598	0.3121	False	6	1
PSMD14	0.568822	0.3946	False	6	1	3.51817	0.0448	False	6	2
ANP32E	2.93367	0.0724	False	6	2	0.679837	0.3425	False	6	1
PARM1	3.53383	0.0424	False	6	2	0.562628	0.3896	False	6	1
PHF1	3.49428	0.0437	False	6	2	0.567833	0.3879	False	6	1
MRPS30	0.904589	0.2151	False	6	1	2.19164	0.0848	False	6	2
TMEM257	3.43905	0.0469	False	6	2	0.576387	0.3845	False	6	1
ABCC9	0.624257	0.3648	False	6	1	3.17385	0.0614	False	6	2
ZNF148	1.90297	0.0931	False	6	1	1.03754	0.1762	False	6	1
SMR3B	1.63717	0.0947	False	6	1	1.20335	0.1315	False	6	1
TAS2R4	2.61329	0.0836	False	6	2	0.753502	0.3076	False	6	1
TMED10	0.661927	0.3451	False	6	1	2.9655	0.0684	False	6	2
ASS1	0.696731	0.3261	False	6	1	2.81391	0.0735	False	6	2
SELENOW	2.93049	0.0727	False	6	2	0.668736	0.3483	False	6	1
GPR157	0.64456	0.354	False	6	1	3.03487	0.0665	False	6	2
PTPN21	3.65069	0.0386	False	6	2	0.535273	0.3996	False	6	1
HDGFL1	0.719938	0.3135	False	6	1	2.71368	0.077	False	6	2
OR51M1	0.571287	0.3931	False	6	1	3.41823	0.0498	False	6	2
VIP	0.497893	0.4236	False	6	1	3.91956	0.0307	False	6	2
IVNS1ABP	2.40591	0.0889	False	6	2	0.810107	0.2789	False	6	1
REXO4	0.62962	0.3621	False	6	1	3.09393	0.0644	False	6	2
CDC42EP2	1.06959	0.1571	False	6	1	1.81499	0.0862	False	6	1
MEFV	0.768876	0.284	False	6	1	2.51202	0.0817	False	6	2
SORCS1	3.98631	0.0265	False	6	2	0.484214	0.4115	False	6	1
MRPS14	0.696164	0.3264	False	6	1	2.7724	0.0749	False	6	2
NAPG	0.717854	0.3149	False	6	1	2.68687	0.0776	False	6	2
OR2T4	2.88416	0.0752	False	6	2	0.668422	0.3485	False	6	1
PDLIM1	2.75705	0.08	False	6	2	0.698362	0.3336	False	6	1
C11orf91	1.45802	0.0992	False	6	1	1.32027	0.1102	False	6	1
DNAJC16	3.04039	0.0666	False	6	2	0.632302	0.3622	False	6	1
RTBDN	0.644931	0.3538	False	6	1	2.97161	0.068	False	6	2
HUS1B	2.75006	0.0804	False	6	2	0.695279	0.3347	False	6	1
RERG	3.03946	0.0667	False	6	2	0.62814	0.3633	False	6	1
FNDC3B	2.23748	0.0914	False	6	2	0.852989	0.256	False	6	1
RMI2	0.873138	0.2319	False	6	1	2.18174	0.085	False	6	2
NEUROD6	3.34345	0.0512	False	6	2	0.569708	0.3867	False	6	1
RND2	3.48998	0.0439	False	6	2	0.544777	0.396	False	6	1
TAS2R14	1.50378	0.0981	False	6	1	1.26217	0.121	False	6	1
MRLN	0.775948	0.2802	False	6	1	2.43284	0.0824	False	6	2
SLC16A3	0.809304	0.2648	False	6	1	2.32792	0.0837	False	6	2
CCL4L2	3.65213	0.0384	False	6	2	0.51559	0.4039	False	6	1
RPS8	0.581337	0.3877	False	6	1	3.23353	0.0591	False	6	2
FEV	2.57532	0.0847	False	6	2	0.729212	0.3199	False	6	1
CHID1	2.21098	0.0916	False	6	2	0.849267	0.2581	False	6	1
C11orf57	0.750601	0.2958	False	6	1	2.49907	0.0819	False	6	2
NDE1	0.521773	0.4165	False	6	1	3.59109	0.0422	False	6	2
EMID1	0.894171	0.2205	False	6	1	2.09201	0.0853	False	6	2
TRPM8	2.33667	0.0902	False	6	2	0.799495	0.2844	False	6	1
OST4	1.1889	0.1288	False	6	1	1.56945	0.0892	False	6	1
HIST1H1T	2.92662	0.0731	False	6	2	0.636082	0.3615	False	6	1
NRXN1	0.570643	0.3936	False	6	1	3.25721	0.0583	False	6	2
PIK3R4	3.19176	0.0593	False	6	2	0.582274	0.382	False	6	1
DNAAF1	0.524253	0.4161	False	6	1	3.53266	0.0445	False	6	2
IQSEC2	0.499913	0.4233	False	6	1	3.70177	0.0377	False	6	2
ZNF184	2.4582	0.088	False	6	2	0.749236	0.3094	False	6	1
PLA2G12B	0.566451	0.3962	False	6	1	3.25046	0.0585	False	6	2
NOX1	0.513237	0.4188	False	6	1	3.5874	0.0423	False	6	2
NUP205	0.724291	0.3108	False	6	1	2.52792	0.0813	False	6	2
CDH3	0.714935	0.3164	False	6	1	2.56017	0.0805	False	6	2
KRTAP1-4	3.15883	0.0605	False	6	2	0.578845	0.3833	False	6	1
HS3ST2	2.29671	0.0906	False	6	2	0.795652	0.2854	False	6	1
SLCO6A1	2.64562	0.0829	False	6	2	0.69047	0.3374	False	6	1
OR2S2	0.619698	0.3675	False	6	1	2.94539	0.069	False	6	2
TOMM22	3.35774	0.0509	False	6	2	0.542749	0.3964	False	6	1
PPP1R3B	3.26564	0.0559	False	6	2	0.557976	0.3906	False	6	1
TDRKH	0.729469	0.3077	False	6	1	2.49669	0.0819	False	6	2
OR8G5	0.814107	0.2622	False	6	1	2.23616	0.0846	False	6	2
COPS7B	0.703837	0.3217	False	6	1	2.58494	0.08	False	6	2
TMEM42	2.7859	0.0795	False	6	2	0.652453	0.3551	False	6	1
AKR1C1	2.31485	0.0903	False	5	2	0.784301	0.2917	False	5	1
ATP13A1	1.62916	0.0947	False	6	1	1.11399	0.1518	False	6	1
FBXL21	0.617915	0.3689	False	6	1	2.93413	0.0695	False	6	2
FBXO24	2.45883	0.088	False	6	2	0.736816	0.316	False	6	1
MB	0.682408	0.3334	False	6	1	2.65213	0.0787	False	6	2
C17orf74	1.29568	0.1133	False	6	1	1.39676	0.1009	False	6	1
PLS3	3.00218	0.0689	False	6	2	0.60196	0.3746	False	6	1
MORC4	1.00281	0.179	False	6	1	1.79841	0.0862	False	6	1
TCEAL4	1.51592	0.0979	False	6	1	1.18963	0.1351	False	6	1
C11orf74	0.569235	0.3945	False	6	1	3.16122	0.0619	False	6	2
CEBPE	3.34447	0.0512	False	6	2	0.536963	0.3987	False	6	1
CENPC	0.546647	0.4057	False	6	1	3.28458	0.0569	False	6	2
TSPY4	0.674651	0.3374	False	6	1	2.65944	0.0786	False	6	2
TMEFF1	0.646787	0.3526	False	6	1	2.7738	0.0748	False	6	2
NELFB	0.535244	0.4118	False	6	1	3.33753	0.0541	False	6	2
ACOT12	0.604398	0.377	False	6	1	2.95054	0.0688	False	6	2
TTC9	1.18697	0.1291	False	6	1	1.50194	0.0925	False	6	1
RAB39A	1.35693	0.1062	False	6	1	1.30608	0.1133	False	6	1
CHCHD2	1.45832	0.0991	False	6	1	1.21434	0.1297	False	6	1
CCDC80	2.51381	0.0868	False	6	2	0.703121	0.3317	False	6	1
COMMD8	0.6209	0.367	False	6	1	2.8443	0.0726	False	6	2
C15orf32	3.26065	0.056	False	6	2	0.540702	0.397	False	6	1
SATB1	1.09283	0.1499	False	6	1	1.61306	0.0884	False	6	1
CRISP1	2.91079	0.0742	False	6	2	0.604773	0.3733	False	6	1
PCDHB3	0.577686	0.3891	False	6	1	3.0432	0.0663	False	6	2
DAZAP2	0.597048	0.3805	False	6	1	2.93601	0.0695	False	6	2
HAPLN1	0.536549	0.4102	False	6	1	3.26516	0.0579	False	6	2
COMMD3-BMI1	2.11186	0.0926	False	6	2	0.829515	0.2692	False	6	1
REEP1	0.530894	0.4131	False	6	1	3.29461	0.0562	False	6	2
CXCL17	2.51713	0.0868	False	6	2	0.693893	0.3356	False	6	1
ABCD1	0.719715	0.3135	False	6	1	2.42342	0.0826	False	6	2
TAB2	0.587739	0.3857	False	6	1	2.96398	0.0686	False	6	2
OAT	1.61871	0.0947	False	6	1	1.07516	0.1634	False	6	1
KRT27	1.45002	0.0996	False	6	1	1.19985	0.133	False	6	1
RFPL3	3.25413	0.0565	False	6	2	0.534643	0.3997	False	6	1
PDILT	2.74051	0.0806	False	6	2	0.634434	0.3618	False	6	1
CH25H	0.572196	0.3926	False	6	1	3.03847	0.0663	False	6	2
SYS1	0.662796	0.3448	False	6	1	2.61471	0.0796	False	6	2
C21orf140	3.11361	0.0626	False	6	2	0.556528	0.3912	False	6	1
ST20-MTHFS	1.11468	0.1446	False	6	1	1.55197	0.0904	False	6	1
AMOTL1	3.29598	0.0543	False	6	2	0.524751	0.4017	False	6	1
RIMS2	0.491399	0.4254	False	6	1	3.51464	0.045	False	6	2
PPP1R14B	3.35939	0.0508	False	6	2	0.513614	0.4046	False	6	1
OR4Q3	1.31952	0.1116	False	6	1	1.30706	0.1131	False	6	1
VGLL2	0.570444	0.3937	False	6	1	3.02129	0.0668	False	6	2
CCKAR	1.33827	0.1088	False	6	1	1.2876	0.1166	False	6	1
GCC2	0.516625	0.418	False	6	1	3.33127	0.0546	False	6	2
CXCR2	1.37838	0.1041	False	6	1	1.24554	0.1244	False	6	1
YTHDC1	3.38716	0.0495	False	6	2	0.505176	0.4067	False	6	1
ATXN7L2	1.07974	0.1534	False	6	1	1.58446	0.0891	False	6	1
CLRN1	3.0874	0.0644	False	6	2	0.552791	0.3933	False	6	1
OTOS	3.01353	0.0682	False	6	2	0.564705	0.3887	False	6	1
LIN7C	0.54503	0.4062	False	6	1	3.11865	0.0638	False	6	2
CALCB	1.24532	0.1196	False	6	1	1.36489	0.1046	False	6	1
TEKT3	0.694114	0.3275	False	6	1	2.44803	0.0822	False	6	2
MAPK9	1.30047	0.1128	False	6	1	1.29795	0.1146	False	6	1
FAM103A1	2.21765	0.0915	False	6	2	0.757173	0.3062	False	6	1
C1D	2.21083	0.0916	False	6	2	0.75895	0.3053	False	6	1
ELOA	0.639376	0.3566	False	6	1	2.62368	0.0794	False	6	2
SHANK2	2.64236	0.0829	False	6	2	0.633301	0.3622	False	6	1
MAMLD1	0.531139	0.413	False	6	1	3.14533	0.0623	False	6	2
ALCAM	1.25899	0.1174	False	6	1	1.32538	0.1095	False	6	1
HIPK1	2.19938	0.0916	False	6	2	0.755294	0.307	False	6	1
PDIK1L	1.23174	0.1207	False	6	1	1.34538	0.1065	False	6	1
NR4A3	1.22509	0.1225	False	6	1	1.35215	0.1055	False	6	1
OR11G2	0.577003	0.3896	False	6	1	2.86333	0.0718	False	6	2
LYZ	1.32611	0.1108	False	6	1	1.23593	0.1258	False	6	1
TMEM178B	0.894718	0.2203	False	6	1	1.82615	0.0862	False	6	1
FAM163B	2.14462	0.0925	False	6	2	0.760677	0.3045	False	6	1
EIF5AL1	1.4758	0.0984	False	6	1	1.10404	0.1549	False	6	1
ATAD2	1.27587	0.1152	False	6	1	1.2757	0.1186	False	6	1
LUC7L3	1.06232	0.1591	False	6	1	1.52525	0.0911	False	6	1
FAM157B	1.58941	0.0955	False	6	1	1.0185	0.1824	False	6	1
QRICH1	1.60408	0.095	False	6	1	1.00778	0.1874	False	6	1
PUS10	1.19372	0.1274	False	6	1	1.34891	0.1057	False	6	1
SCD	1.40943	0.1022	False	6	1	1.1406	0.147	False	6	1
SIKE1	1.33497	0.1093	False	6	1	1.20301	0.1315	False	6	1
AGMAT	3.01097	0.0683	False	6	2	0.533327	0.4002	False	6	1
AAMDC	2.51717	0.0868	False	6	2	0.637435	0.3614	False	6	1
CACNA2D2	1.48523	0.0983	False	6	1	1.07906	0.1628	False	6	1
GMPR	3.50546	0.0435	False	6	2	0.456611	0.4139	False	6	1
MAT2A	0.483264	0.4267	False	6	1	3.30342	0.0558	False	6	2
CACNG7	0.559862	0.3989	False	6	1	2.84475	0.0725	False	6	2
ZSCAN2	0.454568	0.43	False	6	1	3.49473	0.0456	False	6	2
STT3A	1.38558	0.1036	False	6	1	1.14371	0.1455	False	6	1
KLF8	2.84397	0.0775	False	6	2	0.556876	0.3909	False	6	1
ISPD	3.09211	0.0641	False	6	2	0.51182	0.4052	False	6	1
SFT2D1	0.572349	0.3925	False	6	1	2.76389	0.0751	False	6	2
NRAS	1.37999	0.1038	False	6	1	1.14272	0.1458	False	6	1
CD320	1.38359	0.1038	False	6	1	1.13913	0.1476	False	6	1
HSPA9	1.3092	0.1124	False	6	1	1.20064	0.1324	False	6	1
GOT1L1	1.30822	0.1125	False	6	1	1.2	0.1328	False	6	1
TRIM17	3.14994	0.061	False	6	2	0.497776	0.4087	False	6	1
MSX1	0.814441	0.2621	False	6	1	1.9241	0.0859	False	6	1
IGF2BP1	1.05333	0.1617	False	6	1	1.48751	0.0935	False	6	1
TRIM14	0.671287	0.3391	False	6	1	2.33308	0.0836	False	6	2
ATG9B	1.22259	0.1229	False	6	1	1.28096	0.1172	False	6	1
C2orf72	2.65223	0.0829	False	6	2	0.590423	0.3784	False	6	1
TOLLIP	0.526265	0.4154	False	6	1	2.95346	0.0687	False	6	2
TK2	1.40207	0.1024	False	6	1	1.10839	0.1531	False	6	1
RAD52	0.84949	0.2432	False	6	1	1.82859	0.0861	False	6	1
ANKRD45	0.60058	0.3793	False	6	1	2.58034	0.08	False	6	2
SLN	2.7947	0.079	False	6	2	0.554352	0.3924	False	6	1
USP3	0.547955	0.4054	False	6	1	2.82605	0.0732	False	6	2
DACH2	3.07064	0.0654	False	6	2	0.503712	0.407	False	6	1
FAM149B1	1.55029	0.0966	False	6	1	0.991632	0.1924	False	6	1
RAX	0.896212	0.2194	False	6	1	1.71069	0.0867	False	6	1
LSAMP	0.92377	0.2083	False	6	1	1.65475	0.0874	False	6	1
IL5RA	0.541033	0.4081	False	6	1	2.8223	0.0733	False	6	2
PLA2G2E	3.04845	0.0663	False	6	2	0.499416	0.4081	False	6	1
GUCA1A	1.21849	0.1239	False	6	1	1.24853	0.1237	False	6	1
MAN2A2	0.947653	0.1994	False	6	1	1.60457	0.0885	False	6	1
OR5M10	2.87996	0.0756	False	6	2	0.527773	0.4012	False	6	1
QSOX1	1.05045	0.1623	False	6	1	1.44117	0.0965	False	6	1
RPL12	1.3332	0.1094	False	6	1	1.13496	0.1484	False	6	1
ZNF691	2.33784	0.0902	False	6	2	0.645319	0.3578	False	6	1
TCP11L1	1.18492	0.1295	False	6	1	1.27317	0.119	False	6	1
LSM4	1.14209	0.1375	False	6	1	1.31607	0.111	False	6	1
AXIN2	0.526852	0.4152	False	6	1	2.85241	0.0723	False	6	2
ITPRIPL2	1.37569	0.1046	False	6	1	1.09194	0.1582	False	6	1
PAX9	0.525885	0.4155	False	6	1	2.85406	0.0722	False	6	2
GRHL3	2.33285	0.0902	False	6	2	0.643138	0.3587	False	6	1
DOCK4	1.13267	0.1399	False	6	1	1.32457	0.1095	False	6	1
HRASLS2	0.665992	0.3427	False	6	1	2.25068	0.0846	False	6	2
TMEM241	1.40951	0.1021	False	6	1	1.06291	0.1673	False	6	1
sep-07	1.29648	0.1132	False	6	1	1.15554	0.1435	False	6	1
SMG7	1.05922	0.1605	False	6	1	1.41124	0.0993	False	6	1
EXOG	1.1578	0.1344	False	6	1	1.29078	0.1159	False	6	1
WDPCP	1.52273	0.0971	False	6	1	0.976887	0.1995	False	6	1
PDE8A	1.44993	0.0996	False	6	1	1.02558	0.1807	False	6	1
FAM170A	0.94208	0.2014	False	6	1	1.57179	0.0891	False	6	1
SERINC2	1.15633	0.1346	False	6	1	1.26966	0.12	False	6	1
KRTAP3-1	0.575554	0.3907	False	6	1	2.54153	0.0811	False	6	2
PLAGL1	2.84531	0.0775	False	6	2	0.514054	0.4043	False	6	1
ACP5	2.26873	0.091	False	6	2	0.644557	0.3584	False	6	1
FOXA3	1.04809	0.1631	False	6	1	1.38895	0.1018	False	6	1
UBE2Q2L	1.41315	0.1019	False	6	1	1.02966	0.1787	False	6	1
KIF4B	1.3994	0.1025	False	6	1	1.03867	0.1756	False	6	1
C9orf64	1.04008	0.1653	False	6	1	1.39739	0.1008	False	6	1
JUNB	1.23325	0.1205	False	6	1	1.1765	0.1372	False	6	1
HIGD1A	2.66172	0.0829	False	5	2	0.545015	0.3959	False	5	1
PIGN	1.15717	0.1346	False	6	1	1.25097	0.123	False	6	1
NT5DC2	1.20888	0.1256	False	6	1	1.19735	0.1333	False	6	1
COG8	1.02517	0.1705	False	6	1	1.41151	0.0993	False	6	1
POPDC2	0.588655	0.3854	False	6	1	2.45731	0.082	False	6	2
ENC1	1.04777	0.1631	False	6	1	1.38047	0.1025	False	6	1
ICAM4	2.14691	0.0925	False	6	2	0.673071	0.3466	False	6	1
HIRIP3	1.12707	0.1405	False	6	1	1.28149	0.1172	False	6	1
PRR15	0.62651	0.3639	False	6	1	2.30524	0.0841	False	6	2
KTN1	1.40403	0.1023	False	6	1	1.02784	0.1799	False	6	1
ALG1L2	1.01013	0.175	False	6	1	1.42853	0.0979	False	6	1
GPHB5	1.22034	0.1238	False	6	1	1.18243	0.1361	False	6	1
OR7A17	1.31884	0.1116	False	6	1	1.09319	0.1578	False	6	1
GNS	2.7122	0.0816	False	6	2	0.531292	0.4008	False	6	1
CD22	0.953446	0.1971	False	6	1	1.51129	0.0919	False	6	1
OSMR	1.47276	0.0984	False	6	1	0.978261	0.1984	False	6	1
CACNG2	1.0739	0.1553	False	6	1	1.34155	0.1069	False	6	1
LDB2	1.30988	0.1123	False	6	1	1.09877	0.1567	False	6	1
ZNF169	1.10704	0.1466	False	6	1	1.29554	0.1152	False	6	1
YRDC	1.45879	0.099	False	6	1	0.981666	0.1967	False	6	1
NIPSNAP1	1.13511	0.139	False	6	1	1.26116	0.1213	False	6	1
MAGEE1	1.47731	0.0984	False	6	1	0.968016	0.2027	False	6	1
ACSBG1	1.45459	0.0994	False	6	1	0.981755	0.1967	False	6	1
SLC30A4	1.20208	0.1263	False	6	1	1.18714	0.1356	False	6	1
MYO15A	1.23139	0.1207	False	6	1	1.1554	0.1435	False	6	1
SPATA22	1.17821	0.1304	False	6	1	1.20717	0.131	False	6	1
KRTAP10-8	1.00816	0.1757	False	6	1	1.40668	0.0995	False	6	1
CSAG1	0.569452	0.3944	False	6	1	2.48949	0.0819	False	6	2
ABHD12	1.30018	0.113	False	6	1	1.08866	0.1594	False	6	1
LRP8	1.44063	0.1003	False	6	1	0.981169	0.1967	False	6	1
PPM1L	1.27162	0.1159	False	6	1	1.11045	0.153	False	6	1
TAF12	0.932786	0.205	False	6	1	1.51303	0.0915	False	6	1
OR52L1	1.42564	0.1009	False	6	1	0.989694	0.193	False	6	1
VSTM1	1.15416	0.1349	False	6	1	1.21741	0.1296	False	6	1
TLR2	0.90203	0.2157	False	6	1	1.55697	0.0897	False	6	1
PDZRN4	2.7387	0.0806	False	6	2	0.511834	0.4051	False	6	1
OR13C8	1.01256	0.1746	False	6	1	1.38332	0.1024	False	6	1
SPPL2A	0.925706	0.2073	False	6	1	1.51212	0.0916	False	6	1
RGS7	1.18998	0.1287	False	6	1	1.17524	0.138	False	6	1
KHDRBS3	2.46553	0.0879	False	6	2	0.565848	0.3886	False	6	1
GRM7	0.549568	0.4047	False	6	1	2.53355	0.0813	False	6	2
OLR1	1.14406	0.1373	False	6	1	1.21626	0.1297	False	6	1
PYGM	1.20165	0.1263	False	6	1	1.15777	0.1423	False	6	1
POLR3B	1.12149	0.1417	False	6	1	1.24051	0.1253	False	6	1
MGAM2	1.31025	0.1122	False	6	1	1.06116	0.1686	False	6	1
GPR107	1.39772	0.1026	False	6	1	0.994686	0.1916	False	6	1
LTA4H	1.32478	0.1108	False	6	1	1.04885	0.1726	False	6	1
MAGEB16	0.946068	0.2001	False	6	1	1.46388	0.0946	False	6	1
MCHR2	1.26026	0.117	False	6	1	1.09818	0.1569	False	6	1
CTSC	1.17874	0.1304	False	6	1	1.17132	0.1393	False	6	1
TTC29	0.887118	0.2233	False	6	1	1.55255	0.0902	False	6	1
LGI4	2.20744	0.0916	False	6	2	0.623268	0.3652	False	6	1
FSCN1	1.54012	0.0968	False	6	1	0.889895	0.2371	False	6	1
SAMD7	0.984228	0.186	False	6	1	1.39198	0.1012	False	6	1
BNIPL	1.20221	0.126	False	6	1	1.13724	0.1478	False	6	1
ZNF138	0.908197	0.2136	False	6	1	1.50307	0.0921	False	6	1
CXCL10	1.02756	0.1695	False	6	1	1.32642	0.1092	False	6	1
SMIM25	2.95145	0.0714	False	6	2	0.460719	0.4133	False	6	1
TNRC6C	1.04103	0.165	False	6	1	1.30533	0.1133	False	6	1
CHD6	1.14335	0.1373	False	6	1	1.18752	0.1353	False	6	1
MIER3	0.975125	0.1886	False	6	1	1.39136	0.1014	False	6	1
LOC646588	1.14424	0.1373	False	6	1	1.18222	0.1363	False	6	1
ZNF781	1.22185	0.1233	False	6	1	1.10502	0.1545	False	6	1
CRTC3	1.6223	0.0947	False	6	1	0.832157	0.2673	False	6	1
RPN2	1.1308	0.1399	False	6	1	1.19306	0.1343	False	6	1
LOC100132813	1.33039	0.1102	False	6	1	1.01385	0.1837	False	6	1
CLN3	1.40726	0.1022	False	6	1	0.957339	0.2065	False	6	1
OR8G1	1.17628	0.1304	False	6	1	1.14459	0.1451	False	6	1
B4GALNT1	1.90122	0.0931	False	6	2	0.707824	0.3296	False	6	1
ZNF300	2.27508	0.0909	False	6	2	0.591374	0.3782	False	6	1
SIGLEC1	1.53469	0.0969	False	6	1	0.876035	0.2433	False	6	1
UBE2G1	1.06411	0.1587	False	6	1	1.25797	0.1217	False	6	1
RNF185	1.01572	0.1734	False	6	1	1.3159	0.111	False	6	1
CABP5	2.47795	0.0875	False	6	2	0.5391	0.3982	False	6	1
TMEM60	0.949995	0.1983	False	6	1	1.40609	0.0998	False	6	1
LAMTOR5	1.14404	0.1373	False	6	1	1.16544	0.1402	False	6	1
ZNF678	1.41554	0.1018	False	6	1	0.941574	0.2128	False	6	1
NPAS2	1.17242	0.1313	False	6	1	1.13453	0.1485	False	6	1
BIRC5	0.985756	0.1859	False	6	1	1.34845	0.1057	False	6	1
MAP1S	1.38353	0.1038	False	6	1	0.960327	0.2052	False	6	1
GAPVD1	1.15282	0.1351	False	6	1	1.15158	0.1441	False	6	1
SAMD9L	1.20605	0.1257	False	6	1	1.10064	0.1558	False	6	1
ATP6V0E1	1.15178	0.1351	False	6	1	1.14996	0.1443	False	6	1
ZNF667	1.46681	0.0986	False	6	1	0.902632	0.2301	False	6	1
BTN3A2	1.5916	0.0955	False	6	1	0.830479	0.2682	False	6	1
FAM129A	0.928324	0.2063	False	6	1	1.42	0.0985	False	6	1
ASXL1	1.01343	0.1742	False	6	1	1.30038	0.1139	False	6	1
HAMP	1.16029	0.1335	False	6	1	1.13117	0.1491	False	6	1
ALX1	1.17554	0.1305	False	6	1	1.11411	0.1517	False	6	1
ASAP1	1.53235	0.097	False	6	1	0.854413	0.2551	False	6	1
TJAP1	1.21926	0.1239	False	6	1	1.07289	0.1644	False	6	1
SLC14A1	1.00396	0.1778	False	6	1	1.30022	0.1139	False	6	1
TRIQK	1.00798	0.176	False	6	1	1.29447	0.1155	False	6	1
PIEZO1	0.89346	0.2208	False	6	1	1.46036	0.0947	False	6	1
PCDHGB3	1.08224	0.1525	False	6	1	1.20509	0.1313	False	6	1
EFHB	1.1849	0.1295	False	2	1	1.09904	0.1566	False	2	1
CANT1	0.948018	0.1993	False	6	1	1.37352	0.103	False	6	1
BLCAP	1.04648	0.1636	False	6	1	1.24285	0.1247	False	6	1
RPRD2	1.37668	0.1045	False	6	1	0.9445	0.2121	False	6	1
NAT10	0.91647	0.2111	False	6	1	1.41381	0.0991	False	6	1
HNRNPL	1.19296	0.1274	False	6	1	1.08613	0.1604	False	6	1
CCDC27	1.09464	0.1493	False	6	1	1.18286	0.1359	False	6	1
SRXN1	1.1607	0.1333	False	6	1	1.11396	0.1519	False	6	1
MINPP1	1.46187	0.0988	False	6	1	0.882016	0.2407	False	6	1
ARPIN	1.11509	0.1446	False	5	1	1.15206	0.1439	False	5	1
CALN1	1.03195	0.1678	False	6	1	1.2443	0.1246	False	6	1
ANKRA2	1.22208	0.123	False	6	1	1.0506	0.1718	False	6	1
IFNB1	0.867773	0.2344	False	6	1	1.47829	0.0938	False	6	1
LCE2C	0.882084	0.2268	False	6	1	1.4536	0.0953	False	6	1
PLK1	1.17594	0.1304	False	6	1	1.08945	0.159	False	6	1
TBXA2R	0.661212	0.3454	False	6	1	1.93416	0.0858	False	6	1
RAB42	1.28291	0.1145	False	6	1	0.996418	0.1911	False	6	1
SOCS7	1.3512	0.1068	False	6	1	0.943626	0.2122	False	6	1
SAAL1	1.37898	0.1038	False	6	1	0.920579	0.2229	False	6	1
ENOX1	1.15875	0.134	False	6	1	1.09539	0.1576	False	6	1
FFAR4	1.28529	0.1143	False	6	1	0.984411	0.1955	False	6	1
C17orf75	1.06781	0.1576	False	6	1	1.18432	0.1358	False	6	1
CLEC1A	0.843739	0.2463	False	6	1	1.4972	0.0926	False	6	1
ALDH18A1	1.14928	0.1357	False	6	1	1.09764	0.1572	False	6	1
PLN	1.26111	0.1169	False	6	1	0.999096	0.19	False	6	1
IGFBPL1	1.34207	0.1084	False	6	1	0.936522	0.2166	False	6	1
ROCK1	0.924435	0.2075	False	6	1	1.35585	0.1053	False	6	1
ZNF585A	1.90184	0.0931	False	6	2	0.658892	0.3519	False	6	1
ATP5L	1.14594	0.1368	False	6	1	1.09326	0.1578	False	6	1
RBMXL3	0.980004	0.1873	False	6	1	1.27827	0.118	False	6	1
TOMM40L	0.862468	0.2365	False	6	1	1.45154	0.0956	False	6	1
SLC19A3	0.50497	0.4217	False	6	1	2.47746	0.0819	False	6	2
SEL1L3	1.15819	0.1343	False	6	1	1.07958	0.1625	False	6	1
VEGFB	0.563488	0.3972	False	6	1	2.21875	0.0848	False	6	2
HIST1H2BN	0.955951	0.1961	False	6	1	1.30628	0.1133	False	6	1
sep-12	1.26209	0.1168	False	6	1	0.989375	0.1931	False	6	1
COPE	1.00757	0.176	False	6	1	1.23484	0.1261	False	6	1
NFXL1	0.747719	0.2976	False	6	1	1.66047	0.0871	False	6	1
ATXN7L3	2.41137	0.0889	False	6	2	0.514759	0.4042	False	6	1
IL18RAP	0.882211	0.2268	False	6	1	1.4064	0.0997	False	6	1
MYC	0.464018	0.4292	False	6	1	2.67195	0.0783	False	6	2
FAM3B	1.05525	0.161	False	6	1	1.1728	0.1384	False	6	1
STRA8	0.843699	0.2463	False	6	1	1.46632	0.0946	False	6	1
ZNF532	0.848383	0.2435	False	6	1	1.45738	0.0952	False	6	1
ZNF507	0.984301	0.186	False	6	1	1.25549	0.1221	False	6	1
CCNA1	1.15771	0.1344	False	6	1	1.06681	0.1654	False	6	1
SPIN3	1.12553	0.1408	False	6	1	1.09727	0.1574	False	6	1
SCO1	0.800588	0.2688	False	6	1	1.54248	0.0905	False	6	1
RARRES3	1.41196	0.1019	False	6	1	0.874579	0.2439	False	6	1
PAICS	0.878378	0.229	False	6	1	1.40537	0.0999	False	6	1
EIF1AD	1.53536	0.0969	False	6	1	0.802496	0.2833	False	6	1
FAM175B	0.808438	0.2651	False	6	1	1.52054	0.0912	False	6	1
PRSS27	0.908254	0.2136	False	6	1	1.35257	0.1055	False	6	1
RNF183	0.942231	0.2014	False	6	1	1.30369	0.1135	False	6	1
SASH1	0.926376	0.207	False	6	1	1.32494	0.1095	False	6	1
OR4D11	1.07272	0.156	False	6	1	1.14158	0.1465	False	6	1
OR4K13	1.15941	0.1338	False	6	1	1.05575	0.1705	False	6	1
ZNF619	0.892678	0.2211	False	6	1	1.37097	0.1033	False	6	1
ABCB4	1.04461	0.1638	False	6	1	1.1703	0.1395	False	6	1
DHX9	0.95776	0.1951	False	6	1	1.27553	0.1187	False	6	1
MIF	0.993713	0.1826	False	6	1	1.22793	0.1275	False	6	1
SPATC1L	1.15356	0.135	False	6	1	1.05581	0.1704	False	6	1
ASIC5	1.16751	0.1322	False	6	1	1.04309	0.1742	False	6	1
MRPL46	0.947397	0.1995	False	6	1	1.28491	0.1168	False	6	1
GNPDA1	1.17831	0.1304	False	6	1	1.0324	0.1778	False	6	1
USP28	0.959019	0.1945	False	6	1	1.26517	0.1209	False	6	1
CDK9	1.31488	0.1121	False	6	1	0.921868	0.2225	False	6	1
OPCML	0.503045	0.4227	False	6	1	2.40242	0.0827	False	6	2
WDR13	1.02406	0.1709	False	6	1	1.17977	0.137	False	6	1
C11orf53	0.931745	0.2056	False	6	1	1.29653	0.1149	False	6	1
ARHGAP18	0.761873	0.2888	False	6	1	1.58507	0.0891	False	6	1
OR10A4	0.816145	0.2613	False	6	1	1.47874	0.0937	False	6	1
PRRC2B	0.829876	0.2529	False	6	1	1.45256	0.0953	False	6	1
FURIN	1.02877	0.1693	False	6	1	1.16997	0.1395	False	6	1
ZNF527	2.62334	0.0835	False	6	2	0.457995	0.4138	False	6	1
GH1	1.0482	0.1631	False	6	1	1.14555	0.145	False	6	1
CA13	1.05457	0.1612	False	6	1	1.1363	0.1481	False	6	1
KCNJ2	1.25231	0.1186	False	6	1	0.955666	0.2073	False	6	1
NUB1	1.34864	0.1071	False	6	1	0.886782	0.2384	False	6	1
CFAP47	1.45469	0.0993	False	6	1	0.821324	0.2741	False	6	1
OR1J4	0.865419	0.2357	False	6	1	1.38057	0.1025	False	6	1
TBRG4	0.860077	0.2379	False	6	1	1.38719	0.1018	False	6	1
SPTLC1	0.965999	0.1921	False	6	1	1.2349	0.1261	False	6	1
GTF2H2C	0.987188	0.1857	False	5	1	1.20681	0.131	False	5	1
NOTCH3	0.869687	0.2335	False	6	1	1.36909	0.104	False	6	1
NPTN	1.36053	0.1059	False	6	1	0.874992	0.2434	False	6	1
MTBP	1.16699	0.1322	False	5	1	1.0195	0.182	False	5	1
RTN4R	1.37762	0.1043	False	6	1	0.861727	0.2506	False	6	1
FAM216B	1.23198	0.1206	False	6	1	0.963542	0.2038	False	6	1
GM2A	1.08652	0.1516	False	6	1	1.09219	0.1582	False	6	1
SOHLH1	0.832424	0.2524	False	6	1	1.42435	0.0983	False	6	1
BST1	0.932768	0.205	False	6	1	1.27079	0.1196	False	6	1
ALKBH3	0.867781	0.2344	False	6	1	1.36373	0.1048	False	6	1
ZBTB7B	1.04056	0.1652	False	6	1	1.13663	0.148	False	6	1
HOOK2	1.16774	0.1321	False	6	1	1.01232	0.1839	False	6	1
PCTP	2.55755	0.0859	False	6	2	0.462149	0.4132	False	6	1
PAK5	2.18921	0.092	False	6	2	0.539188	0.398	False	6	1
PRR18	1.09821	0.1483	False	6	1	1.07437	0.1637	False	6	1
MOB1A	1.05956	0.1603	False	6	1	1.1114	0.1528	False	6	1
SH3BP1	0.869431	0.2339	False	6	1	1.35385	0.1054	False	6	1
KIF20A	0.783041	0.2783	False	6	1	1.50168	0.0925	False	6	1
ZNF200	1.09408	0.1496	False	6	1	1.07434	0.1637	False	6	1
TIMM23	1.38629	0.1036	False	6	1	0.846863	0.2592	False	6	1
PMEL	1.00163	0.1792	False	6	1	1.17199	0.1387	False	6	1
LAMP3	0.711275	0.3182	False	6	1	1.64206	0.0877	False	6	1
GPR68	1.03862	0.1656	False	6	1	1.1241	0.1506	False	6	1
SDR42E2	1.21458	0.1242	False	6	1	0.960717	0.2051	False	6	1
WARS	2.10996	0.0926	False	6	2	0.552057	0.3936	False	6	1
ADAMTS19	1.07676	0.154	False	6	1	1.08145	0.1615	False	6	1
BBS10	2.58846	0.0842	False	6	2	0.449573	0.4146	False	6	1
ARHGEF19	1.02097	0.1718	False	6	1	1.13951	0.1474	False	6	1
AFG3L2	2.13051	0.0925	False	6	2	0.545713	0.3956	False	6	1
SLC16A2	1.0599	0.1601	False	6	1	1.09532	0.1576	False	6	1
ADCY4	1.09346	0.1499	False	6	1	1.06148	0.1682	False	6	1
MUCL1	0.844251	0.2461	False	6	1	1.37336	0.103	False	6	1
MAGEB4	0.770475	0.2831	False	6	1	1.5048	0.0921	False	6	1
EDDM3B	0.920667	0.2091	False	6	1	1.25926	0.1217	False	6	1
CDH17	1.06655	0.1577	False	6	1	1.08647	0.1604	False	6	1
SLC8A3	0.784561	0.278	False	6	1	1.4761	0.0943	False	6	1
MARCO	1.20218	0.1261	False	6	1	0.963173	0.204	False	6	1
GJB2	1.29124	0.114	False	6	1	0.896508	0.233	False	6	1
NEURL1	0.950191	0.1983	False	6	1	1.21691	0.1297	False	6	1
OR6C70	1.03277	0.1677	False	6	1	1.11884	0.1516	False	6	1
TNFAIP8L3	0.822715	0.2569	False	6	1	1.40381	0.1	False	6	1
ATP6AP2	0.844428	0.2458	False	6	1	1.36657	0.1042	False	6	1
RRAS	1.07207	0.156	False	6	1	1.07574	0.1634	False	6	1
CNTNAP3B	0.86365	0.2362	False	6	1	1.33315	0.1079	False	6	1
ORAI1	1.26888	0.1164	False	6	1	0.906971	0.2284	False	6	1
HBP1	1.01316	0.1742	False	6	1	1.13515	0.1484	False	6	1
HAGHL	1.08658	0.1516	False	6	1	1.05765	0.1698	False	6	1
ABCF3	1.37004	0.1051	False	6	1	0.837289	0.2645	False	6	1
TRIM27	1.1049	0.147	False	6	1	1.03786	0.1758	False	6	1
CAMK1D	1.09516	0.1489	False	6	1	1.04691	0.1732	False	6	1
NRSN1	1.54584	0.0967	False	6	1	0.740597	0.3134	False	6	1
CALM3	1.25859	0.1175	False	6	1	0.908615	0.2279	False	6	1
RTL3	0.907154	0.2141	False	6	1	1.25798	0.1217	False	6	1
C9orf72	1.28143	0.1147	False	6	1	0.890246	0.2369	False	6	1
JAK3	0.973419	0.1892	False	6	1	1.16984	0.1395	False	6	1
TMEM52	1.09637	0.1485	False	6	1	1.03797	0.1758	False	6	1
AMHR2	1.09202	0.1506	False	6	1	1.04099	0.1749	False	6	1
UGT2B7	0.994539	0.1821	False	6	1	1.14231	0.1463	False	6	1
CD163	0.978577	0.1876	False	6	1	1.16035	0.1413	False	6	1
WFDC5	1.14539	0.1369	False	6	1	0.991267	0.1926	False	6	1
SCN1A	0.745888	0.2987	False	6	1	1.52208	0.0912	False	6	1
STATH	1.19061	0.1286	False	6	1	0.953468	0.2081	False	6	1
AGPAT4	0.745048	0.2993	False	6	1	1.5232	0.0911	False	6	1
MAGEA12	0.904314	0.2152	False	6	1	1.25077	0.1231	False	6	1
NPHS1	1.25959	0.1173	False	6	1	0.897296	0.2327	False	6	1
PAX1	1.05576	0.1608	False	6	1	1.06926	0.1649	False	6	1
NDUFAB1	0.94281	0.2007	False	6	1	1.19653	0.1333	False	6	1
TFDP2	0.84381	0.2463	False	6	1	1.33557	0.1077	False	6	1
FRMPD1	1.16972	0.1318	False	6	1	0.963378	0.204	False	6	1
CHRNE	0.754009	0.2934	False	6	1	1.49327	0.0928	False	6	1
FUT6	1.09528	0.1488	False	6	1	1.02732	0.18	False	6	1
SPRYD3	1.12291	0.1416	False	6	1	1.00141	0.1893	False	6	1
CYP2B6	0.995033	0.182	False	6	1	1.12997	0.1494	False	6	1
RBM12	1.01615	0.1733	False	6	1	1.1062	0.1541	False	6	1
BTG2	1.13993	0.138	False	6	1	0.985222	0.195	False	6	1
CLCF1	0.997654	0.1808	False	6	1	1.12477	0.1503	False	6	1
MIPOL1	0.910821	0.2123	False	6	1	1.23023	0.1271	False	6	1
CHRM4	1.14833	0.1358	False	6	1	0.975211	0.2006	False	6	1
KCNK2	0.969898	0.1906	False	6	1	1.153	0.1439	False	6	1
CD3E	1.52414	0.0971	False	6	1	0.733663	0.3191	False	6	1
LRTOMT	0.89609	0.2194	False	6	1	1.24554	0.1244	False	6	1
PHB	1.28521	0.1143	False	6	1	0.867339	0.2476	False	6	1
AP1S2	0.988913	0.1846	False	6	1	1.12702	0.1498	False	6	1
RTN3	0.919521	0.2094	False	6	1	1.21201	0.1302	False	6	1
GOLGA2	0.780226	0.2792	False	6	1	1.42829	0.0979	False	6	1
GFRA1	0.747976	0.2974	False	6	1	1.48841	0.0935	False	6	1
S100A2	1.14937	0.1356	False	6	1	0.968359	0.2027	False	6	1
C2orf71	0.813381	0.2623	False	6	1	1.36624	0.1043	False	6	1
CENPL	0.85388	0.2411	False	6	1	1.29857	0.1142	False	6	1
ANKRD35	1.20319	0.126	False	6	1	0.921144	0.2228	False	6	1
GAS6	0.866872	0.2346	False	6	1	1.27845	0.1179	False	6	1
TMEM121	1.35132	0.1068	False	6	1	0.819101	0.2751	False	6	1
IQCB1	0.995008	0.1821	False	6	1	1.1123	0.1526	False	6	1
GABRR3	0.871493	0.233	False	6	1	1.26837	0.1202	False	6	1
CYB5D2	1.20135	0.1265	False	6	1	0.919878	0.2232	False	6	1
RBP3	1.28215	0.1146	False	6	1	0.861219	0.2514	False	6	1
GPHN	0.854424	0.2408	False	6	1	1.29155	0.1158	False	6	1
DEFB107B	1.2446	0.1196	False	6	1	0.886403	0.2387	False	6	1
BPIFB1	0.847471	0.2437	False	6	1	1.30075	0.1139	False	6	1
PPP1R15B	1.33836	0.1087	False	6	1	0.823274	0.2726	False	6	1
AZI2	0.815108	0.2619	False	6	1	1.35013	0.1056	False	6	1
ZBTB41	0.974942	0.1887	False	6	1	1.12821	0.1497	False	6	1
EWSR1	1.37322	0.1047	False	6	1	0.800735	0.2841	False	6	1
NIPSNAP3B	1.26248	0.1168	False	6	1	0.869546	0.2466	False	6	1
AP4E1	0.936683	0.204	False	6	1	1.17134	0.1392	False	6	1
APAF1	1.05542	0.1609	False	6	1	1.03932	0.1753	False	6	1
DYRK4	0.939269	0.2025	False	6	1	1.16541	0.1402	False	6	1
GPR176	1.04	0.1653	False	6	1	1.05171	0.1716	False	6	1
BRD1	0.887107	0.2235	False	6	1	1.23251	0.1267	False	6	1
RNASE1	1.22816	0.1215	False	6	1	0.889158	0.2376	False	6	1
ADRA1A	0.873639	0.2318	False	6	1	1.24996	0.1236	False	6	1
DBNDD2	1.2656	0.1165	False	6	1	0.862745	0.2499	False	6	1
XBP1	0.992574	0.1835	False	6	1	1.09869	0.1567	False	6	1
RAB6C	1.13047	0.1399	False	6	1	0.964201	0.2034	False	6	1
RPL22L1	0.872621	0.2323	False	6	1	1.24853	0.1237	False	6	1
NQO2	0.826812	0.2555	False	6	1	1.31273	0.1117	False	6	1
MYL9	0.613173	0.3716	False	6	1	1.76902	0.0864	False	6	1
ZDHHC3	1.2312	0.1207	False	6	1	0.880479	0.2414	False	6	1
SOX8	0.948558	0.1992	False	6	1	1.14093	0.147	False	6	1
BTNL10	0.947744	0.1994	False	6	1	1.14166	0.1463	False	6	1
PANK4	0.638302	0.3569	False	6	1	1.69509	0.0869	False	6	1
YWHAG	1.25172	0.1186	False	6	1	0.864212	0.2492	False	6	1
GP1BB	1.17882	0.1303	False	6	1	0.916172	0.225	False	6	1
MNAT1	0.900576	0.2166	False	6	1	1.19866	0.1332	False	6	1
GNPNAT1	0.880381	0.2278	False	6	1	1.22569	0.1277	False	6	1
LIPH	0.998498	0.1802	False	6	1	1.08065	0.1622	False	6	1
CDC14B	0.949419	0.1986	False	6	1	1.13627	0.1481	False	6	1
RAB3D	0.977498	0.188	False	6	1	1.1031	0.1553	False	6	1
RPL6	0.894114	0.2206	False	6	1	1.2057	0.1311	False	6	1
VPS26A	0.898144	0.2186	False	6	1	1.19942	0.1331	False	6	1
NUDT7	1.01581	0.1734	False	6	1	1.05971	0.1689	False	6	1
OOSP2	0.845105	0.2457	False	6	1	1.27149	0.1194	False	6	1
IL17RA	0.637676	0.3571	False	6	1	1.68295	0.087	False	6	1
APOE	0.97826	0.1879	False	6	1	1.09582	0.1576	False	6	1
SNAP91	1.21168	0.125	False	6	1	0.883377	0.2399	False	6	1
TMEM68	1.25848	0.1176	False	6	1	0.849805	0.258	False	6	1
GRIA4	1.19469	0.1272	False	6	1	0.894888	0.2336	False	6	1
CPEB4	1.35134	0.1067	False	6	1	0.790144	0.2887	False	6	1
HNRNPUL2	1.15203	0.1351	False	6	1	0.926831	0.2203	False	6	1
PATZ1	1.02004	0.1723	False	6	1	1.04667	0.1735	False	6	1
CHIC1	0.840766	0.2486	False	6	1	1.26948	0.1201	False	6	1
HIC1	0.879768	0.2282	False	6	1	1.21268	0.1302	False	6	1
CD48	0.859432	0.238	False	6	1	1.24033	0.1254	False	6	1
NEU2	1.10302	0.1471	False	6	1	0.965966	0.2033	False	6	1
RNF44	0.691716	0.3291	False	6	1	1.54005	0.0906	False	6	1
ORMDL2	1.00355	0.1778	False	6	1	1.06126	0.1685	False	6	1
RSBN1	0.825882	0.256	False	6	1	1.28927	0.1161	False	6	1
CEP78	0.792419	0.2738	False	6	1	1.34235	0.1068	False	6	1
PDK3	0.744142	0.3001	False	6	1	1.42827	0.0979	False	6	1
BRAP	1.20809	0.1256	False	6	1	0.87907	0.2421	False	6	1
ABCB11	0.805519	0.2666	False	6	1	1.31751	0.1107	False	6	1
NDUFAF7	0.982019	0.1867	False	6	1	1.07993	0.1624	False	6	1
ZNF207	0.694832	0.3268	False	6	1	1.52427	0.0911	False	6	1
PCDHGB4	0.988563	0.1847	False	6	1	1.07095	0.1647	False	6	1
RBM15	0.828011	0.255	False	6	1	1.27745	0.1182	False	6	1
WWP2	0.85206	0.2419	False	6	1	1.23962	0.1255	False	6	1
HIST1H2BB	0.679644	0.3353	False	6	1	1.55366	0.0902	False	6	1
SLC25A32	0.73596	0.3045	False	6	1	1.4347	0.0971	False	6	1
C12orf77	0.786248	0.2774	False	6	1	1.34276	0.1068	False	6	1
CEP57L1	0.985265	0.1859	False	6	1	1.07132	0.1646	False	6	1
TNK2	0.829658	0.2531	False	6	1	1.27191	0.1192	False	6	1
MAP3K12	1.33219	0.1096	False	6	1	0.790589	0.2883	False	6	1
UBFD1	0.961625	0.1933	False	6	1	1.09372	0.1577	False	6	1
SLC10A2	1.01717	0.1731	False	6	1	1.03367	0.1775	False	6	1
FMR1NB	1.06558	0.1577	False	6	1	0.985855	0.1948	False	6	1
TNNT1	0.977511	0.188	False	6	1	1.07456	0.1635	False	6	1
CNTNAP5	0.762892	0.2876	False	6	1	1.37674	0.1027	False	6	1
PCED1A	0.989634	0.1842	False	5	1	1.06058	0.1688	False	5	1
RPS14	1.32203	0.1114	False	6	1	0.792925	0.2874	False	6	1
KBTBD2	1.11522	0.1446	False	6	1	0.939393	0.2145	False	6	1
ORM2	1.00106	0.1794	False	6	1	1.04631	0.1736	False	6	1
OR51A2	0.960247	0.1935	False	6	1	1.09063	0.1584	False	6	1
OMD	1.13812	0.1384	False	6	1	0.918439	0.2243	False	6	1
MPL	1.44827	0.0997	False	6	1	0.721298	0.3227	False	6	1
GTF2H5	1.04736	0.1635	False	6	1	0.997329	0.1907	False	6	1
SLC30A2	0.79436	0.2718	False	6	1	1.31339	0.1117	False	6	1
TMIGD2	1.27883	0.1149	False	6	1	0.814025	0.2768	False	6	1
ALDH1L1	1.01506	0.1735	False	6	1	1.02452	0.181	False	6	1
SLC26A10	0.956315	0.196	False	6	1	1.0871	0.1602	False	6	1
PFN3	0.893387	0.2208	False	6	1	1.16172	0.1412	False	6	1
DNAJC18	1.02452	0.1707	False	6	1	1.0126	0.1839	False	6	1
TMEM133	1.28903	0.1142	False	6	1	0.804778	0.2821	False	6	1
KRTAP2-3	0.937817	0.2037	False	6	1	1.10591	0.1541	False	6	1
UCP3	1.28317	0.1145	False	6	1	0.807977	0.2803	False	6	1
STEAP2	0.906434	0.2143	False	6	1	1.14286	0.1458	False	6	1
RPL10	1.27566	0.1154	False	6	1	0.811513	0.2781	False	6	1
MMP25	1.05398	0.1615	False	6	1	0.980585	0.197	False	6	1
MICAL3	0.82066	0.2584	False	6	1	1.25925	0.1217	False	6	1
DUSP4	0.998187	0.1803	False	6	1	1.03416	0.1774	False	6	1
NCF1	1.23902	0.1203	False	6	1	0.833067	0.2672	False	6	1
GNA15	0.867444	0.2346	False	6	1	1.18784	0.1353	False	6	1
TBX21	0.853853	0.2412	False	6	1	1.20572	0.1311	False	6	1
LOR	0.861499	0.2368	False	6	1	1.19477	0.1337	False	6	1
LOC286068	0.854504	0.2407	False	6	1	1.20138	0.1321	False	6	1
RBM20	0.697474	0.3256	False	6	1	1.4716	0.0943	False	6	1
COL4A4	1.21441	0.1243	False	6	1	0.844998	0.2598	False	6	1
PHF7	1.32787	0.1105	False	6	1	0.772759	0.2981	False	6	1
RIN1	0.775738	0.2806	False	6	1	1.32097	0.1102	False	6	1
FAM47E-STBD1	1.17232	0.1313	False	6	1	0.872866	0.2452	False	6	1
ARF4	1.06448	0.1585	False	6	1	0.961234	0.205	False	6	1
SRSF5	1.06523	0.158	False	6	1	0.960501	0.2052	False	6	1
PHTF1	1.01743	0.1728	False	6	1	1.00558	0.1882	False	6	1
RPS16	0.849496	0.2432	False	6	1	1.20417	0.1315	False	6	1
USP42	1.00885	0.1754	False	6	1	1.01373	0.1837	False	6	1
TSPYL2	0.785244	0.2778	False	6	1	1.30112	0.1139	False	6	1
LPA	0.998267	0.1802	False	6	1	1.02343	0.1812	False	6	1
PPA1	1.01048	0.1749	False	6	1	1.01083	0.185	False	6	1
C20orf24	0.856351	0.2399	False	6	1	1.192	0.1348	False	6	1
LYPD5	0.895079	0.22	False	6	1	1.14008	0.147	False	6	1
WDR27	0.993664	0.1827	False	6	1	1.02587	0.1805	False	6	1
EN2	1.0195	0.1724	False	6	1	0.999104	0.19	False	6	1
KRT77	0.798896	0.2693	False	6	1	1.27429	0.1189	False	6	1
LRRC37A2	0.891962	0.2215	False	6	1	1.14005	0.147	False	6	1
WFDC3	0.825755	0.256	False	6	1	1.23124	0.1269	False	6	1
COQ9	0.920358	0.2091	False	6	1	1.10437	0.1548	False	6	1
FGD2	0.783156	0.2783	False	6	1	1.2976	0.1148	False	6	1
FIGNL2	0.986049	0.1859	False	6	1	1.03039	0.1785	False	6	1
GFRA2	0.868327	0.2342	False	6	1	1.16916	0.1397	False	6	1
KLHL26	0.644452	0.3541	False	6	1	1.57465	0.0891	False	6	1
FBLIM1	0.714323	0.3165	False	6	1	1.41917	0.0987	False	6	1
CTBP2	1.13582	0.1389	False	6	1	0.891428	0.2363	False	6	1
TCL1B	0.961626	0.1933	False	6	1	1.05282	0.1715	False	6	1
TTC1	0.626175	0.364	False	6	1	1.61635	0.0882	False	6	1
LACRT	1.05797	0.1606	False	6	1	0.955914	0.2072	False	6	1
MFSD1	1.25678	0.1177	False	6	1	0.804488	0.2822	False	6	1
sep-11	0.827202	0.2551	False	6	1	1.22182	0.1287	False	6	1
OR5B2	1.11159	0.1456	False	6	1	0.906554	0.2288	False	6	1
GDPD2	0.95479	0.1968	False	6	1	1.05163	0.1716	False	6	1
CGB3	0.746124	0.2987	False	6	1	1.34572	0.1063	False	6	1
RAB26	0.884302	0.2252	False	6	1	1.13488	0.1485	False	6	1
GOLGA6L22	1.16142	0.1331	False	5	1	0.863903	0.2493	False	5	1
NFE2L2	1.25251	0.1185	False	6	1	0.800353	0.2843	False	6	1
DSE	1.38543	0.1036	False	6	1	0.723085	0.3217	False	6	1
KCTD17	1.08637	0.1516	False	6	1	0.92189	0.2225	False	6	1
SELENOP	1.42773	0.1008	False	6	1	0.701087	0.3325	False	6	1
TMEM26	0.880402	0.2277	False	6	1	1.13693	0.148	False	6	1
OTC	0.938191	0.2031	False	6	1	1.06674	0.1654	False	6	1
VAC14	1.01289	0.1744	False	6	1	0.987165	0.1943	False	6	1
TRAM1	0.756138	0.2921	False	6	1	1.32197	0.1099	False	6	1
IKZF1	1.04951	0.1627	False	6	1	0.951632	0.209	False	6	1
TARSL2	1.13187	0.1399	False	6	1	0.882281	0.2406	False	6	1
ATAD2B	0.830298	0.2528	False	6	1	1.2021	0.1319	False	6	1
RABEP2	0.844245	0.2461	False	6	1	1.18199	0.1366	False	6	1
CLDN22	1.06175	0.1594	False	6	1	0.939225	0.2145	False	6	1
PSMG4	0.675789	0.3367	False	6	1	1.47542	0.0943	False	6	1
CNTN2	1.02102	0.1718	False	6	1	0.974112	0.2008	False	6	1
ACTG1	1.19141	0.1283	False	6	1	0.834641	0.2664	False	6	1
EPHB6	1.29234	0.1137	False	6	1	0.767852	0.3004	False	6	1
GFRA4	1.18811	0.1289	False	6	1	0.834366	0.2666	False	6	1
PRELID2	1.04489	0.1638	False	6	1	0.947499	0.2105	False	6	1
FAM216A	0.658488	0.3471	False	6	1	1.50304	0.0923	False	6	1
MSL3	0.969729	0.1907	False	6	1	1.01905	0.1823	False	6	1
XIRP1	1.03358	0.1676	False	6	1	0.955694	0.2073	False	6	1
AUTS2	1.12758	0.1402	False	6	1	0.87427	0.2443	False	6	1
STK38	1.14492	0.1371	False	6	1	0.860196	0.252	False	6	1
DIO3	0.952626	0.1972	False	6	1	1.03378	0.1775	False	6	1
PSMD13	1.50249	0.0982	False	6	1	0.655123	0.3531	False	6	1
PKNOX1	0.853486	0.2412	False	6	1	1.15306	0.1439	False	6	1
ZC3H13	0.853937	0.241	False	6	1	1.15195	0.1439	False	6	1
MARF1	1.0322	0.1677	False	6	1	0.952563	0.2083	False	6	1
TAS2R19	1.10606	0.1467	False	6	1	0.888924	0.2376	False	6	1
RDX	0.854875	0.2404	False	6	1	1.15005	0.1443	False	6	1
CLEC1B	0.940577	0.202	False	6	1	1.04394	0.1739	False	6	1
SVOP	0.96847	0.1915	False	6	1	1.01344	0.1838	False	6	1
RGS21	0.760115	0.2898	False	6	1	1.291	0.1158	False	6	1
NOD1	0.992242	0.1835	False	6	1	0.988931	0.1933	False	6	1
GOT1	0.884744	0.2251	False	6	1	1.10803	0.1532	False	6	1
FOXI1	0.832558	0.2522	False	6	1	1.1767	0.1372	False	6	1
BTNL3	1.08626	0.1516	False	6	1	0.901118	0.2312	False	6	1
SERTAD3	0.864461	0.236	False	6	1	1.13175	0.1487	False	6	1
CD40	1.14017	0.138	False	6	1	0.857888	0.2528	False	6	1
ABHD3	1.10979	0.146	False	6	1	0.881355	0.2412	False	6	1
AREG	1.04336	0.1644	False	6	1	0.936847	0.2165	False	6	1
KCNK10	0.808224	0.2652	False	6	1	1.20764	0.131	False	6	1
DHRS7B	0.999814	0.18	False	6	1	0.974644	0.2007	False	6	1
ELF4	0.999127	0.1802	False	6	1	0.975208	0.2007	False	6	1
DEFB110	0.717743	0.3149	False	6	1	1.35639	0.1052	False	6	1
ZNF75A	0.777759	0.2796	False	6	1	1.24979	0.1236	False	6	1
VPS25	0.870626	0.2331	False	6	1	1.11646	0.1517	False	6	1
SPRR2A	0.884748	0.2251	False	6	1	1.09733	0.1574	False	6	1
INSL4	0.992612	0.1834	False	6	1	0.977794	0.1985	False	6	1
UROD	0.839875	0.2491	False	6	1	1.15503	0.1436	False	6	1
OR2L2	1.15483	0.1349	False	6	1	0.83999	0.2633	False	6	1
SOX1	0.851345	0.2425	False	6	1	1.13807	0.1476	False	6	1
BHMT2	0.826518	0.2559	False	6	1	1.17164	0.139	False	6	1
TMPRSS11D	0.684654	0.3323	False	6	1	1.4142	0.099	False	6	1
RBMX	1.15999	0.1336	False	6	1	0.834662	0.2664	False	6	1
UTS2	1.12068	0.1421	False	6	1	0.863862	0.2493	False	6	1
RBFA	1.23383	0.1205	False	6	1	0.783956	0.2923	False	6	1
GPR89B	0.883614	0.2256	False	6	1	1.09393	0.1577	False	6	1
GGN	0.575821	0.3906	False	6	1	1.67768	0.087	False	6	1
ZNF501	0.75484	0.2929	False	6	1	1.27965	0.1173	False	6	1
WDR86	0.69053	0.3298	False	6	1	1.39876	0.1008	False	6	1
FAM131B	1.28029	0.1147	False	6	1	0.754412	0.3072	False	6	1
SLC18A1	1.32572	0.1108	False	6	1	0.727673	0.3211	False	6	1
TATDN2	0.791392	0.274	False	6	1	1.21879	0.1292	False	6	1
SERPINH1	0.856214	0.2401	False	6	1	1.12562	0.15	False	6	1
NOXRED1	1.13818	0.1384	False	6	1	0.846348	0.2592	False	6	1
SCNM1	0.897325	0.2187	False	3	1	1.07296	0.1643	False	3	1
ZBTB8A	1.01104	0.1749	False	6	1	0.952103	0.2087	False	6	1
SIPA1L2	0.790725	0.2744	False	6	1	1.21696	0.1297	False	6	1
RPS6KA6	1.25654	0.1178	False	6	1	0.764873	0.3023	False	6	1
PTK7	0.78317	0.2783	False	6	1	1.22707	0.1275	False	6	1
KCNE1	0.821673	0.2572	False	6	1	1.16957	0.1396	False	6	1
TCN1	0.83077	0.2527	False	6	1	1.15642	0.1431	False	6	1
PROKR1	1.07028	0.1566	False	6	1	0.897225	0.2327	False	6	1
DYNC1LI2	0.974856	0.1889	False	6	1	0.984972	0.1951	False	6	1
C7orf33	0.968403	0.1915	False	6	1	0.991389	0.1926	False	6	1
TRIML2	1.61305	0.0948	False	6	1	0.595157	0.3764	False	6	1
ZNF682	0.85596	0.2401	False	6	1	1.12125	0.1512	False	6	1
DGCR2	0.737453	0.3034	False	6	1	1.3006	0.1139	False	6	1
PPP2R3A	0.618069	0.3689	False	6	1	1.55063	0.0904	False	6	1
BORCS8-MEF2B	0.828326	0.2548	False	6	1	1.15668	0.1429	False	6	1
ZBTB32	0.996244	0.1815	False	6	1	0.960806	0.2051	False	6	1
PTPN2	1.29814	0.113	False	6	1	0.736415	0.3161	False	6	1
SLC25A39	1.01406	0.1739	False	6	1	0.942594	0.2123	False	6	1
KRT86	0.950503	0.1983	False	6	1	1.00465	0.1882	False	6	1
ZFP36L2	0.896319	0.2194	False	6	1	1.06477	0.1669	False	6	1
GZF1	0.96108	0.1935	False	6	1	0.992668	0.1922	False	6	1
SRD5A2	1.17735	0.1304	False	6	1	0.809423	0.2795	False	6	1
ANXA8	1.1425	0.1373	False	6	1	0.834093	0.2668	False	6	1
MAN2A1	0.83548	0.2505	False	6	1	1.14058	0.147	False	6	1
PNMA5	0.901001	0.2165	False	6	1	1.05761	0.1698	False	6	1
KBTBD12	0.640617	0.356	False	6	1	1.48564	0.0937	False	6	1
SLC22A9	0.63232	0.3603	False	6	1	1.50442	0.0921	False	6	1
STOML1	0.854338	0.2408	False	6	1	1.11224	0.1527	False	6	1
TAF7	1.15471	0.1349	False	6	1	0.822588	0.2733	False	6	1
SERPINB10	1.0602	0.16	False	6	1	0.895806	0.2332	False	6	1
LRRN3	0.603833	0.3771	False	6	1	1.57114	0.0891	False	6	1
TSNAX	0.641551	0.3556	False	6	1	1.47859	0.0938	False	6	1
CTNNA3	1.35035	0.1068	False	6	1	0.702371	0.332	False	6	1
F7	1.20201	0.1263	False	6	1	0.788927	0.2893	False	6	1
EEF2KMT	1.5552	0.0964	False	6	1	0.609488	0.3712	False	6	1
TBPL1	1.04964	0.1625	False	6	1	0.903049	0.2299	False	6	1
FIGLA	1.03963	0.1653	False	6	1	0.910992	0.2272	False	6	1
APOH	1.16648	0.1322	False	6	1	0.811775	0.2781	False	6	1
POLR2M	0.862636	0.2364	False	6	1	1.0976	0.1574	False	6	1
MAP6D1	0.832709	0.2521	False	6	1	1.13698	0.148	False	6	1
TUBGCP3	0.878006	0.229	False	6	1	1.07741	0.1633	False	6	1
TMEM232	0.786627	0.2771	False	6	1	1.20223	0.1318	False	6	1
BTBD18	0.828112	0.2549	False	6	1	1.14028	0.147	False	6	1
SHKBP1	0.588825	0.3854	False	6	1	1.60364	0.0885	False	6	1
LOC101927844	0.857691	0.239	False	6	1	1.10034	0.1561	False	6	1
SIAH2	0.614999	0.3703	False	6	1	1.53404	0.0909	False	6	1
IFNLR1	1.0598	0.1601	False	6	1	0.889353	0.2374	False	6	1
ZDHHC20	0.853968	0.241	False	6	1	1.10306	0.1553	False	6	1
HIST1H2BO	0.789853	0.2755	False	6	1	1.19255	0.1345	False	6	1
PTP4A2	0.803593	0.2671	False	6	1	1.17182	0.139	False	6	1
PLP2	0.787451	0.2767	False	6	1	1.19545	0.1336	False	6	1
PLEK	0.942069	0.2015	False	6	1	0.998942	0.1902	False	6	1
EVI2A	1.17078	0.1315	False	6	1	0.803613	0.283	False	6	1
ANKRD20A1	0.854542	0.2406	False	6	1	1.10083	0.1558	False	6	1
THRA	0.799719	0.269	False	6	1	1.1754	0.138	False	6	1
UBE2R2	1.11378	0.1447	False	6	1	0.843842	0.2602	False	6	1
LY9	0.850133	0.243	False	6	1	1.10497	0.1546	False	6	1
WNT6	1.14594	0.1368	False	6	1	0.819636	0.2748	False	6	1
ZNF236	0.861019	0.2373	False	6	1	1.08926	0.1592	False	6	1
EFHD2	1.2889	0.1142	False	6	1	0.726755	0.3213	False	6	1
OR52W1	0.951389	0.1977	False	6	1	0.984157	0.1956	False	6	1
APOB	1.06962	0.157	False	6	1	0.874222	0.2443	False	6	1
MYL1	0.617937	0.3689	False	6	1	1.5131	0.0915	False	6	1
OR7G1	0.691001	0.3294	False	6	1	1.35288	0.1054	False	6	1
TMEM61	0.964107	0.1924	False	6	1	0.966968	0.2031	False	6	1
PIP5KL1	0.929735	0.206	False	6	1	1.0016	0.1892	False	6	1
SKA2	0.866848	0.2346	False	6	1	1.07379	0.1638	False	6	1
PGBD3	0.802025	0.2684	False	6	1	1.16004	0.1415	False	6	1
PRR14	0.839789	0.2492	False	6	1	1.10775	0.1533	False	6	1
CREB3L1	1.15152	0.1353	False	6	1	0.807419	0.2807	False	6	1
CDK6	0.973182	0.1893	False	6	1	0.953738	0.208	False	6	1
CCDC136	0.747798	0.2974	False	6	1	1.24118	0.1251	False	6	1
MYBL1	0.91503	0.2114	False	6	1	1.01431	0.1835	False	6	1
CFAP54	0.741445	0.3012	False	6	1	1.25021	0.1235	False	6	1
SGCD	0.801077	0.2685	False	6	1	1.15709	0.1428	False	6	1
GSPT2	0.64203	0.3554	False	6	1	1.44356	0.0959	False	6	1
PHYKPL	0.931595	0.2057	False	6	1	0.994356	0.1919	False	6	1
TNR	0.972494	0.1896	False	6	1	0.952261	0.2087	False	6	1
IGFBP5	1.04965	0.1625	False	6	1	0.88113	0.2412	False	6	1
CNTD1	1.15721	0.1345	False	6	1	0.798591	0.2848	False	6	1
ARHGEF1	0.641717	0.3556	False	6	1	1.43957	0.0968	False	6	1
HIST2H2AA4	0.77125	0.2829	False	6	1	1.19729	0.1333	False	6	1
SERPINE2	1.11639	0.1439	False	6	1	0.826819	0.271	False	6	1
PDLIM5	1.09406	0.1497	False	6	1	0.843515	0.2603	False	6	1
CLEC2L	0.891688	0.2216	False	6	1	1.03465	0.177	False	6	1
POTEJ	1.00392	0.1778	False	6	1	0.918724	0.224	False	6	1
CXorf51B	0.84305	0.247	False	6	1	1.09307	0.1579	False	6	1
DLX4	0.771475	0.2826	False	6	1	1.19377	0.1338	False	6	1
TFEB	1.10085	0.1479	False	6	1	0.836208	0.2654	False	6	1
LPIN1	0.705705	0.3214	False	6	1	1.30354	0.1136	False	6	1
NCAM2	1.0526	0.1618	False	6	1	0.873627	0.2449	False	6	1
HLA-DPA1	1.25704	0.1177	False	6	1	0.731098	0.3194	False	6	1
PTMS	0.87919	0.2286	False	6	1	1.04472	0.1737	False	6	1
G2E3	0.750415	0.2959	False	6	1	1.22218	0.1287	False	6	1
CHMP5	0.96258	0.1928	False	6	1	0.95274	0.2083	False	6	1
NXPE4	0.763425	0.2873	False	6	1	1.20111	0.1321	False	6	1
KPNA4	0.971918	0.1897	False	6	1	0.942945	0.2123	False	6	1
IDI2	1.16524	0.1322	False	6	1	0.786351	0.2907	False	6	1
C11orf97	0.991231	0.1839	False	6	1	0.923953	0.2221	False	6	1
GABRQ	0.859192	0.2381	False	6	1	1.06379	0.1671	False	6	1
C16orf97	1.10401	0.147	False	6	1	0.82727	0.2706	False	6	1
RDH8	0.852353	0.2419	False	6	1	1.06982	0.1648	False	6	1
MYO5A	1.25315	0.1185	False	6	1	0.727619	0.3211	False	6	1
KRTAP9-2	1.26516	0.1167	False	6	1	0.720403	0.3232	False	6	1
INTS13	0.828238	0.2548	False	6	1	1.10029	0.1561	False	6	1
ALPP	0.660424	0.3462	False	6	1	1.37801	0.1025	False	6	1
GAB4	0.907683	0.2138	False	6	1	1.00207	0.1891	False	6	1
OR4D2	1.04005	0.1653	False	6	1	0.874387	0.2443	False	6	1
TIMELESS	0.840462	0.2487	False	6	1	1.08031	0.1623	False	6	1
APOBEC3C	1.40429	0.1023	False	6	1	0.646363	0.3573	False	6	1
AQP12B	0.87446	0.2313	False	6	1	1.03663	0.1765	False	6	1
CHD5	1.2358	0.1204	False	6	1	0.7334	0.3193	False	6	1
SAA1	1.31318	0.1121	False	6	1	0.689887	0.3377	False	6	1
FAM177A1	1.20675	0.1257	False	6	1	0.748963	0.3094	False	6	1
AMPD3	1.1145	0.1446	False	6	1	0.81088	0.2782	False	6	1
HIST1H1D	0.933209	0.2048	False	6	1	0.968062	0.2027	False	6	1
SQLE	1.29224	0.1139	False	6	1	0.699062	0.3332	False	6	1
CIDEC	0.674025	0.3374	False	6	1	1.34006	0.1073	False	6	1
RNASE12	0.820783	0.2581	False	6	1	1.09971	0.1565	False	6	1
ADRA1D	1.10056	0.148	False	6	1	0.819734	0.2748	False	6	1
FBXO36	1.18799	0.1289	False	6	1	0.759401	0.3052	False	6	1
POLR2J	0.872259	0.2328	False	6	1	1.03399	0.1775	False	6	1
AGPAT5	1.16061	0.1335	False	6	1	0.776017	0.2962	False	6	1
ARF6	0.867545	0.2345	False	6	1	1.03765	0.176	False	6	1
PDZD8	1.16751	0.1322	False	6	1	0.770511	0.2992	False	6	1
XPR1	1.16355	0.1327	False	6	1	0.771951	0.2986	False	6	1
TTR	0.793799	0.2725	False	6	1	1.13067	0.1492	False	6	1
MOSPD1	0.912612	0.212	False	6	1	0.982868	0.1962	False	6	1
DACT2	1.13934	0.1382	False	6	1	0.787093	0.2902	False	6	1
SIX1	1.28791	0.1143	False	6	1	0.696221	0.3345	False	6	1
DLK1	0.88774	0.223	False	6	1	1.00988	0.1859	False	6	1
LGALSL	1.11912	0.1431	False	6	1	0.801078	0.2839	False	6	1
WDR64	0.879831	0.2281	False	6	1	1.01874	0.1823	False	6	1
ZNF320	1.46212	0.0988	False	6	1	0.611896	0.3706	False	6	1
CLEC9A	1.41704	0.1016	False	6	1	0.63087	0.3628	False	6	1
EIF2S3	1.02247	0.1712	False	6	1	0.873974	0.2445	False	6	1
VAV3	1.20704	0.1256	False	6	1	0.740238	0.3139	False	6	1
PUS7L	1.22713	0.1221	False	6	1	0.727938	0.3209	False	6	1
C12orf40	0.667236	0.342	False	6	1	1.33761	0.1076	False	6	1
ZNF805	0.866213	0.2347	False	6	1	1.02969	0.1787	False	6	1
PLEKHA4	0.880175	0.2278	False	6	1	1.01197	0.1841	False	6	1
GPANK1	0.603843	0.377	False	6	1	1.47408	0.0943	False	6	1
ESRP1	0.781684	0.2787	False	6	1	1.13742	0.1478	False	6	1
C17orf97	1.19373	0.1274	False	6	1	0.744716	0.3114	False	6	1
TXLNB	0.646453	0.3527	False	6	1	1.37203	0.1031	False	6	1
ZNF141	0.785788	0.2777	False	6	1	1.1278	0.1498	False	6	1
CLVS1	0.928562	0.2063	False	6	1	0.952967	0.2083	False	6	1
[truncated: 16,931 more rows]
