# Supplementary material for: CRISPR-Cas9 screening reveals a distinct class of MHC-I binders with precise HLA-peptide recognition
Source: iScience. 2024 May 27;27(6):110120. doi: 10.1016/j.isci.2024.110120 (PMC11209011; doi:10.1016/j.isci.2024.110120)
Supplement: Table S4. HLA tetramer sequences of peptides in different HLA tetramer allotypes that were tested for binding to HeLa cells, related to Figure 3 [file mmc3.xlsx]

## Sheet: Supplemental figure 4
HLA allele	Presented peptide
A*01:01	EVDPIGHVY
A*01:01	YVGKEHMFY
A*01:01	LTEGHSGNYY
A*01:01	LTQDLVQEKYLEY
A*01:01	YTAVVPLVY
A*02:01	NLVPMVATV
A*02:01	FTWEGLYNV
A*02:01	FVYGEPREL
A*02:01	KMVELVHFL
A*02:01	SLLMWITQC
A*02:01	SLLQHLIGL
A*02:05	NLVPMVATV
A*02:05	VLHDDLLEA
A*03:01	AQFPNHSFK
A*03:01	ATLPPFMRNK
A*03:01	RIIVPLNNR
A*03:01	SLFRAVITK
A*03:01	SVMGVYVGK
A*11:01	ATLPPFMCNK
A*11:01	ELFSYLIEK
A*11:01	ISDPTSPLRTR
A*11:01	LANDLMLIK
A*11:01	RIIVPLNNR
A*24:02	CYTAVVPLV
A*24:02	GYLQGLVSF
A*24:02	RWPSCQKKF
A*24:02	VAELVHFLL
A*24:02	YYCSVGYGF
B*07:02	TPRVTGGGAM
B*07:02	LPHNHTDL
B*07:02	APAPTAVVL
B*07:02	MPFATPMEA
B*07:02	RVRIAYPSL
B*07:02	TPMEAELARRSL
B*07:02	YPSLREAAL
B*08:01	ALKLKVAEL
B*08:01	ISKERAEAL
B*08:01	KPCAQAATL
B*08:01	TLKIRAEVL
B*15:01	GQAGFFPSPF
B*15:01	GQNLKYGEF
B*15:01	GQVRLRALY
B*15:01	NQLQVQHTY
B*15:01	RVIKNDSNY
B*35:01	APAPTAVVL
B*35:01	EVDPIGHVY
B*35:01	LPHQPLATY
B*35:01	LPRELFPPL
B*35:01	MPMQDIKMIL
B*40:01	CEDVPSGKL
B*40:01	GETKMVETAL
B*40:01	MEQLEQLEL
B*40:01	RESEEESVSL
B*40:01	YEDIHGTLHL
B*44:05	EEKRGSLHVW
B*44:05	NEDGSITNF
B*44:05	VEITPYKPTW
C*03:03	LAAAHPAAL
C*03:03	RPQHPGDAL
C*03:03	AAFDGRHSQTL
C*03:03	FAFGEPREL
C*03:03	FVYGEPREL
C*03:03	LAMPFATPM
C*03:03	SAYGEPRKL
C*03:03	VSMNPYQEL
C*03:04	LAAAHPAAL
C*03:04	RPQHPGDAL
C*03:04	AAFDGRHSQTL
C*03:04	FAFGEPREL
C*03:04	FVYGEPREL
C*03:04	SAYGEPRKL
C*03:04	VSMNPYQEL
C*07:01	VRIGHLYIL
C*07:01	AANPHSFVF
C*07:01	ARPTAPFTL
C*07:01	AYSDVAKRL
C*07:01	FFKELIQEF
C*07:01	FRPEHVSRL
C*07:01	FSNPYSIEY
C*07:01	LRPSTSRSL
C*07:01	MAPERVASL
C*07:01	NRPKALNAL
C*07:01	NYFGAQPHY
C*07:01	YRFRFRSVY
C*07:01	ARGPESRLL
C*07:01	LRTRFVYHL
C*07:01	VRFFFPSL
C*07:02	AANPHSFVF
C*07:02	ARPTAPFTL
C*07:02	AYSDVAKRL
C*07:02	FFKELIQEF
C*07:02	FRPEHVSRL
C*07:02	FSNPYSIEY
C*07:02	LRPSTSRSL
C*07:02	MAPERVASL
C*07:02	NRPKALNAL
C*07:02	NYFGAQPHY
C*07:02	VRIGHLYIL
C*07:02	ARGPESRLL
C*07:02	HPAALHQRL
C*07:02	LAAAHPAAL
C*07:02	LRTRFVYHL
C*07:02	VRFFFPSL
C*07:02	IYKTPPIKDF
C*07:02	CRVLCCYVL
C*07:02	LSEFCRVL
C*07:02	ARLSSPIVL
C*07:02	FYYVWSYV
C*07:02	LLYAHINAL
C*07:02	LTDEMIAQY
C*07:02	NYFNRMFHF
C*07:02	RYRPGTVAL
C*07:02	SYRSTYMIL
C*07:02	YFTSDYYQL
C*07:02	YRFRFRSVY
E*01:01	VMAPRTLIL
